# Supplementary material for: Socio-demographic determinants of low birth weight: Evidence from the Kassena-Nankana districts of the Upper East Region of Ghana
Source: PLoS One. 2018 Nov 14;13(11):e0206207. doi: 10.1371/journal.pone.0206207 (PMC6235265; doi:10.1371/journal.pone.0206207)
Supplement: S1 Data — (XLS) [file pone.0206207.s001.xls]

## Sheet: Sheet1
birthw	bw	matage	mage	religion	sex	marstat	parity	parityrecode	edu	wealth	cluster
2.6	normal bw	26	20-34	Traditional	Male	Not married	1	1	Primary	Average	EGB
2.7	normal bw	18	<20	Traditional	Female	Married	2	2018-02-03	Primary	Next poor	ECE
3.5	normal bw	27	20-34	Traditional	Female	Married	3	2018-02-03	Primary	Next poor	EFC
2.9	normal bw	36	35+	Other christians	Female	Not married	2	2018-02-03	no education	Average	WCC
3	normal bw	20	20-34	Islam	Female	Married	2	2018-02-03	JHS	Poor	EGB
3.1	normal bw	18	<20	Other christians	Female	Not married	0	1	JHS	Rich	WEE
3.3	normal bw	22	20-34		Male	Married	0	1	JHS		NGB
2.8	normal bw	31	20-34	Other christians	Male	Married	4	4+	Primary	Next poor	SFF
3.4	normal bw	26	20-34	Islam	Female	Not married	0	1		Rich	WFG
2.7	normal bw	40	35+	Catholic	Male	Married	2	2018-02-03	SHS	Rich	SGP
2.8	normal bw	20	20-34	Catholic	Female	Not married	0	1	Primary	Rich	SBF
2.8	normal bw	22	20-34	Other christians	Female	Not married	0	1		Average	WEA
2.7	normal bw	37	35+	Traditional	Female	Married	4	4+	Primary	Next rich	SHA
2.9	normal bw	21	20-34	Catholic	Female	Not married	2	2018-02-03	Primary	Next rich	EEE
2.9	normal bw	46	35+	Other christians	Female	Married	4	4+	no education	Next rich	SAH
2.6	normal bw	21	20-34	Other christians	Female	Not married	0	1	JHS	Poor	SFA
2.8	normal bw	18	<20	Other christians	Male	Married	0	1	JHS	Poor	SHG
2.6	normal bw	21	20-34	Traditional	Male	Not married	0	1	SHS	Poor	WBD
3.4	normal bw	29	20-34	Catholic	Male	Married	3	2018-02-03	JHS	Poor	NEE
2.8	normal bw	18	<20	Other christians	Female	Married	0	1	Primary	Poor	WGA
3.3	normal bw	41	35+	Traditional	Male	Married	4	4+	no education	Poor	SCF
2.8	normal bw	32	20-34	Catholic	Female	Married	4	4+	Primary	Rich	EGC
3	normal bw	27	20-34	Other christians	Male	Not married	2	2018-02-03	Primary	Poor	SCE
2.9	normal bw	38	35+	Other christians	Female	Married	4	4+	Primary	Average	NED
3.2	normal bw	35	35+	Traditional	Female	Not married	4	4+	no education	Average	EDC
2.6	normal bw	18	<20	Islam	Male	Not married	0	1		Rich	CAM
3	normal bw	27	20-34	Traditional	Male	Married	3	2018-02-03	Tertiary	Rich	ECC
2.6	normal bw	40	35+	Traditional	Male	Married	4	4+	no education	Poor	SGJ
2.5	normal bw	36	35+	Traditional	Male	Married	4	4+	no education	Next poor	EBA
3	normal bw	22	20-34	Other christians	Female	Not married	0	1		Next rich	NGE
2.7	normal bw	21	20-34	Traditional	Male	Married	0	1	JHS	Average	WBF
2.8	normal bw	19	<20	Traditional	Male	Married	0	1	JHS	Next rich	SJC
2.7	normal bw	27	20-34	Traditional	Female	Married	3	2018-02-03	no education	Poor	SCG
2.8	normal bw	21	20-34	Traditional	Male	Married	0	1	Primary	Poor	SFH
2.7	normal bw	28	20-34		Female	Not married	2	2018-02-03	JHS		WDY
3.2	normal bw	31	20-34	Catholic	Male	Married	2	2018-02-03	JHS	Next rich	SAK
3.5	normal bw	35	35+	Catholic	Male	Married	4	4+	SHS	Rich	WAB
2.8	normal bw	36	35+	Other christians	Female	Married	4	4+	SHS	Rich	CAG
2.5	normal bw	23	20-34	Other christians	Male	Not married	2	2018-02-03	JHS	Average	SGR
2.7	normal bw	41	35+	Other christians	Male	Not married	1	1	no education	Next poor	SHE
3	normal bw	19	<20	Traditional	Female	Not married	0	1		Next rich	EFE
2.8	normal bw	49	35+	Catholic	Female	Not married	0	1	JHS	Rich	CAA
2.7	normal bw	24	20-34	Catholic	Female	Not married	0	1		Rich	WFG
2.8	normal bw	19	<20	Other christians	Male	Married	0	1	JHS	Average	EBE
4	normal bw	26	20-34	Traditional	Female	Married	2	2018-02-03	Primary	Poor	EGF
3.6	normal bw	34	20-34	Catholic	Female	Married	3	2018-02-03	SHS	Rich	WBD
3.5	normal bw	20	20-34	Traditional	Male	Married	2	2018-02-03	no education	Poor	ECA
2.8	normal bw	33	20-34	Traditional	Male	Married	4	4+	Primary	Poor	EGG
2.6	normal bw	32	20-34	Other christians	Male	Married	4	4+	Primary	Average	WDC
3.5	normal bw	30	20-34	Traditional	Male	Not married	3	2018-02-03	no education	Poor	EBC
3.3	normal bw	26	20-34	Catholic	Male	Married	2	2018-02-03	JHS	Rich	SHB
3.5	normal bw	21	20-34	Other christians	Female	Married	0	1	SHS	Next rich	WGA
3	normal bw	24	20-34	Traditional	Male	Married	4	4+	no education	Next rich	NCE
2.6	normal bw	27	20-34	Islam	Female	Not married	0	1		Rich	CAC
2.8	normal bw	29	20-34	Catholic	Female	Married	2	2018-02-03	JHS	Rich	NFF
2.5	normal bw	22	20-34	Traditional	Female	Married	2	2018-02-03	no education	Average	SJC
2.8	normal bw	41	35+	Other christians	Male	Married	4	4+	no education	Poor	SJB
2.9	normal bw	30	20-34	Other christians	Female	Married	3	2018-02-03	Primary	Next poor	WDG
2.6	normal bw	23	20-34	Catholic	Male	Not married	0	1	SHS	Next poor	WGD
2.8	normal bw	24	20-34	Other christians	Male	Married	2	2018-02-03	Primary	Next rich	CAH
3.3	normal bw	31	20-34	Catholic	Male	Married	4	4+	Primary	Average	EAF
4	normal bw	29	20-34	Catholic	Female	Married	2	2018-02-03	SHS	Rich	CAH
3.3	normal bw	30	20-34	Catholic	Female	Married	0	1	JHS	Next rich	WED
2.6	normal bw	18	<20	Traditional	Female	Married	0	1	Primary	Next poor	SCG
2.8	normal bw	20	20-34	Traditional	Male	Married	2	2018-02-03	Primary	Poor	SGJ
3.4	normal bw	30	20-34	Catholic	Female	Married	4	4+	Primary	Average	SGM
2.8	normal bw	32	20-34	Other christians	Female	Married	2	2018-02-03	no education	Next poor	NCD
2.8	normal bw	17	<20	Islam	Male	Not married	0	1	JHS	Average	NGC
3.2	normal bw	23	20-34	Other christians	Male	Married	2	2018-02-03	Primary	Poor	NAF
2.7	normal bw	29	20-34	Catholic	Female	Married	0	1	SHS	Rich	WEG
2.7	normal bw	26	20-34	Other christians	Male	Not married	4	4+		Rich	WFH
3.1	normal bw	38	35+	Other christians	Male	Married	4	4+	JHS	Next rich	CAC
2.8	normal bw	33	20-34	Other christians	Female	Married	4	4+	no education	Next poor	WED
3.2	normal bw	24	20-34	Catholic	Female	Married	0	1	Tertiary	Rich	SEH
3.6	normal bw	30	20-34	Other christians	Female	Married	3	2018-02-03	JHS	Average	SAE
3.2	normal bw	28	20-34	Catholic	Male	Married	4	4+	no education	Poor	NAE
3.1	normal bw	25	20-34	Other christians	Female	Married	2	2018-02-03	JHS	Poor	SHF
2.9	normal bw	26	20-34		Female	Not married	3	2018-02-03	SHS		NAE
2.8	normal bw	37	35+	Traditional	Male	Married	4	4+	Primary	Poor	NDA
2.5	normal bw	19	<20	Traditional	Female	Married	2	2018-02-03	Primary	Next rich	SFA
2.7	normal bw	26	20-34	Traditional	Female	Married	2	2018-02-03	JHS	Next poor	SGQ
2.7	normal bw	33	20-34	Catholic	Male	Married	4	4+	JHS	Next rich	SJB
2.9	normal bw	33	20-34	Other christians	Female	Married	4	4+	JHS	Poor	WGB
3.5	normal bw	21	20-34	Traditional	Male	Not married	2	2018-02-03	Primary	Next poor	EFD
3.1	normal bw	22	20-34	Other christians	Female	Not married	0	1	SHS	Poor	WFA
3.4	normal bw	21	20-34	Traditional	Male	Married	3	2018-02-03	no education	Next rich	EBH
2.9	normal bw	26	20-34	Catholic	Female	Not married	2	2018-02-03	SHS	Rich	NAD
2.6	normal bw	38	35+	Catholic	Female	Married	4	4+	SHS	Average	NAE
3.2	normal bw	40	35+	Other christians	Male	Married	4	4+	no education	Poor	EBF
3.5	normal bw	25	20-34	Catholic	Female	Married	3	2018-02-03	Primary	Poor	EBH
2.8	normal bw	37	35+	Catholic	Female	Married	4	4+	no education	Average	WAE
2.9	normal bw	26	20-34	Islam	Female	Not married	3	2018-02-03		Next poor	SGW
3.4	normal bw	32	20-34	Islam	Male	Married	4	4+	no education	Poor	NAB
3	normal bw	43	35+	Traditional	Female	Married	4	4+	no education	Average	WBB
2.7	normal bw	20	20-34		Male	Not married	0	1	JHS		SHG
3	normal bw	39	35+	Islam	Male	Married	4	4+	Primary	Rich	NGC
2.8	normal bw	19	<20	Other christians	Male	Not married	0	1	no education	Rich	CAU
3.1	normal bw	18	<20	Other christians	Male	Not married	0	1	Primary	Poor	SHC
2.7	normal bw	19	<20	Catholic	Male	Married	0	1	Primary	Poor	SHD
3.7	normal bw	37	35+	Other christians	Male	Married	0	1	Primary	Rich	SHH
3	normal bw	20	20-34	Traditional	Male	Married	3	2018-02-03	no education	Next poor	NCG
3.3	normal bw	27	20-34	Other christians	Male	Married	4	4+	JHS	Poor	EDD
2.7	normal bw	40	35+	Islam	Female	Married	4	4+	no education	Poor	SHB
2.7	normal bw	26	20-34	Catholic	Female	Married	0	1	JHS	Poor	WBI
2.8	normal bw	49	35+	Traditional	Female	Married	4	4+	Primary	Poor	SJD
3.3	normal bw	32	20-34		Female	Married	2	2018-02-03	SHS		CAE
2.5	normal bw	29	20-34	Traditional	Male	Married	3	2018-02-03	JHS	Next rich	WEA
3.4	normal bw	21	20-34	Traditional	Male	Not married	1	1	JHS	Next rich	EFE
2.6	normal bw	28	20-34	Islam	Male	Married	3	2018-02-03	JHS	Poor	WGG
3.1	normal bw	45	35+	Traditional	Male	Not married	4	4+	no education	Next rich	EGB
2.5	normal bw	45	35+	Traditional	Female	Married	4	4+	no education	Next poor	SCE
3	normal bw	36	35+	Other christians	Male	Married	4	4+	no education	Poor	WDZ
3.5	normal bw	18	<20	Traditional	Male	Not married	0	1		Next rich	SAJ
2.5	normal bw	26	20-34	Other christians	Male	Married	0	1	Primary	Next rich	NDD
3.4	normal bw	34	20-34	Traditional	Female	Married	4	4+	Primary	Next poor	SCF
2.8	normal bw	35	35+	Traditional	Male	Married	4	4+	no education	Poor	WAG
2.8	normal bw	34	20-34	Other christians	Male	Married	3	2018-02-03	SHS	Rich	NGE
3.2	normal bw	33	20-34	Other christians	Male	Married	0	1	Primary	Poor	SHG
3.4	normal bw	30	20-34	Islam	Male	Married	2	2018-02-03	Primary	Rich	NGD
2.8	normal bw	17	<20	Traditional	Female	Married	0	1	Primary	Next rich	WEG
3	normal bw	28	20-34	Islam	Male	Married	3	2018-02-03	no education	Next rich	NDA
2.9	normal bw	26	20-34	Other christians	Female	Married	2	2018-02-03	Tertiary	Rich	CAH
3.1	normal bw	17	<20	Traditional	Male	Married	0	1	JHS	Next poor	EDH
2.6	normal bw	16	<20	Traditional	Female	Not married	0	1	Primary	Poor	EGG
2.5	normal bw	29	20-34	Traditional	Male	Not married	3	2018-02-03	JHS	Poor	EFD
3.3	normal bw	37	35+	Other christians	Male	Married	4	4+	JHS	Next poor	WFC
2.7	normal bw	22	20-34	Catholic	Male	Married	0	1	SHS	Rich	SGR
2.6	normal bw	22	20-34	Traditional	Female	Not married	0	1		Poor	EAB
2.5	normal bw	17	<20	Traditional	Male	Not married	0	1	Primary	Poor	WGA
2.6	normal bw	26	20-34	Traditional	Female	Married	2	2018-02-03	no education	Poor	SEC
2.5	normal bw	25	20-34	Traditional	Female	Married	3	2018-02-03	Primary	Next rich	NDG
2.8	normal bw	18	<20	Islam	Female	Not married	2	2018-02-03	no education	Next rich	CAF
2.7	normal bw	21	20-34	Catholic	Male	Married	4	4+	no education	Next rich	WAG
2.5	normal bw	29	20-34	Traditional	Female	Married	2	2018-02-03	Primary	Next poor	EBE
3.5	normal bw	30	20-34	Traditional	Male	Married	2	2018-02-03	Tertiary	Rich	NGE
3.3	normal bw	22	20-34	Traditional	Female	Married	0	1	SHS	Next rich	NDD
3.1	normal bw	29	20-34	Traditional	Male	Married	4	4+	SHS	Next rich	SDA
2.8	normal bw	17	<20	Islam	Male	Not married	0	1		Rich	NGC
3.2	normal bw	20	20-34	Other christians	Male	Not married	0	1		Rich	CAP
2.9	normal bw	26	20-34	Catholic	Female	Married	3	2018-02-03	Primary	Next rich	EFB
2.7	normal bw	19	<20	Catholic	Male	Not married	0	1		Rich	SGR
2.9	normal bw	27	20-34	Traditional	Female	Married	3	2018-02-03	no education	Poor	NCE
2.6	normal bw	20	20-34	Traditional	Female	Married	0	1	JHS	Poor	SHA
3.2	normal bw	27	20-34	Traditional	Male	Not married	2	2018-02-03	JHS	Next rich	SAH
3	normal bw	23	20-34	Traditional	Female	Married	2	2018-02-03	JHS	Average	WBA
3.5	normal bw	25	20-34		Male	Married	2	2018-02-03	Primary		WAF
3.4	normal bw	40	35+	Traditional	Female	Married	4	4+	no education	Next rich	NDF
2.5	normal bw	40	35+	Traditional	Male	Married	4	4+	Primary	Next poor	WAC
2.5	normal bw	37	35+	Traditional	Female	Married	4	4+	no education	Poor	NFE
3.1	normal bw	36	35+	Other christians	Male	Married	3	2018-02-03	SHS	Rich	CAE
3.3	normal bw	37	35+	Catholic	Female	Married	4	4+	no education	Next poor	WFB
2.8	normal bw	42	35+	Catholic	Male	Married	4	4+	Primary	Average	NEF
3.1	normal bw	37	35+	Traditional	Female	Married	4	4+	no education	Average	NFG
3	normal bw	32	20-34	Catholic	Female	Married	4	4+	Primary	Next rich	EFC
3.7	normal bw	31	20-34	Traditional	Female	Married	3	2018-02-03	JHS	Poor	SHE
2.7	normal bw	24	20-34	Traditional	Female	Not married	0	1		Poor	EEC
3.8	normal bw	44	35+	Catholic	Female	Married	4	4+	JHS	Next poor	WDZ
3	normal bw	27	20-34	Traditional	Male	Married	2	2018-02-03	Primary	Rich	SGP
2.5	normal bw	26	20-34	Other christians	Female	Not married	2	2018-02-03	SHS	Poor	WBA
2.9	normal bw	27	20-34	Other christians	Male	Married	3	2018-02-03	Primary	Poor	WAB
3	normal bw	36	35+	Other christians	Male	Married	3	2018-02-03	Primary	Next rich	NBA
3	normal bw	28	20-34	Traditional	Female	Not married	0	1	JHS	Next poor	EGD
3	normal bw	40	35+	Islam	Male	Married	4	4+	no education	Next rich	NGF
2.6	normal bw	36	35+	Other christians	Male	Not married	4	4+	no education	Poor	WED
3	normal bw	39	35+	Other christians	Female	Married	3	2018-02-03	SHS	Next rich	SAC
3.5	normal bw	16	<20	Other christians	Female	Not married	0	1	Primary	Next poor	NEF
2.7	normal bw	33	20-34		Male	Not married	4	4+			NFB
2.6	normal bw	45	35+	Other christians	Male	Married	3	2018-02-03	Primary	Next rich	SCC
3.4	normal bw	34	20-34	Catholic	Female	Married	2	2018-02-03	Primary	Rich	NBC
2.6	normal bw	25	20-34	Traditional	Female	Married	2	2018-02-03	Primary	Next poor	EFH
3	normal bw	23	20-34	Other christians	Female	Married	0	1	SHS	Next rich	WCB
2.7	normal bw	19	<20	Traditional	Female	Not married	0	1	Primary	Poor	WAB
2.7	normal bw	24	20-34	Traditional	Male	Not married	2	2018-02-03	JHS	Next poor	NBE
2.5	normal bw	18	<20	Other christians	Male	Married	0	1	Primary	Next rich	WEF
2.8	normal bw	30	20-34	Catholic	Male	Married	2	2018-02-03	SHS	Average	SAC
3	normal bw	41	35+	Traditional	Male	Married	0	1	no education	Poor	SGM
3.1	normal bw	38	35+	Islam	Female	Married	4	4+	JHS	Rich	CAC
3	normal bw	28	20-34	Other christians	Male	Not married	2	2018-02-03	JHS	Next poor	SAD
2.8	normal bw	23	20-34	Other christians	Male	Married	0	1	SHS	Next rich	NGB
3.4	normal bw	22	20-34	Traditional	Female	Married	2	2018-02-03	SHS	Average	EGB
3	normal bw	36	35+	Islam	Female	Married	4	4+	JHS	Next poor	WGC
2.9	normal bw	19	<20	Other christians	Female	Not married	0	1		Poor	NAE
3.2	normal bw	31	20-34	Other christians	Female	Married	4	4+	no education	Average	NCB
3.2	normal bw	23	20-34	Catholic	Female	Not married	2	2018-02-03	Primary	Average	NEC
3	normal bw	24	20-34	Traditional	Female	Not married	0	1	Primary	Average	SHB
3.2	normal bw	20	20-34	Other christians	Male	Not married	0	1	JHS	Average	WEE
3.5	normal bw	37	35+	Traditional	Male	Married	4	4+	no education	Average	EGF
3.5	normal bw	28	20-34	Other christians	Female	Married	1	1	JHS	Poor	WAB
3.1	normal bw	34	20-34	Traditional	Female	Married	4	4+	Primary	Next rich	EGC
3.2	normal bw	31	20-34	Islam	Male	Married	4	4+	Tertiary	Rich	CAU
2.8	normal bw	23	20-34	Other christians	Male	Married	2	2018-02-03	JHS	Next poor	SJA
2.9	normal bw	39	35+	Other christians	Male	Married	3	2018-02-03	JHS	Rich	CAB
2.7	normal bw	28	20-34	Traditional	Male	Married	4	4+	Primary	Next poor	SJA
2.7	normal bw	26	20-34	Other christians	Female	Married	3	2018-02-03	no education	Poor	SGQ
3.2	normal bw	22	20-34	Other christians	Male	Married	3	2018-02-03	no education	Average	WGA
3.1	normal bw	44	35+	Traditional	Female	Married	4	4+	no education	Next rich	CAM
3	normal bw	29	20-34	Traditional	Female	Not married	4	4+	no education	Next rich	SCF
3.4	normal bw	37	35+	Catholic	Female	Married	4	4+	JHS	Rich	ECC
3.4	normal bw	24	20-34	Catholic	Male	Married	2	2018-02-03	SHS	Poor	WFB
3.2	normal bw	23	20-34		Female	Married	2	2018-02-03	Primary		WED
3.4	normal bw	31	20-34	Traditional	Male	Married	4	4+	no education	Next poor	SHF
2.8	normal bw	46	35+	Traditional	Male	Married	4	4+	no education	Next rich	SFD
3.2	normal bw	17	<20	Traditional	Female	Married	0	1	Primary	Next poor	SGJ
2.7	normal bw	24	20-34	Islam	Female	Married	4	4+	Primary	Next rich	NGC
3	normal bw	43	35+	Other christians	Female	Married	4	4+	JHS	Average	NDF
2.8	normal bw	36	35+	Traditional	Female	Married	4	4+	Primary	Next poor	EDE
3.3	normal bw	36	35+	Traditional	Female	Married	4	4+	Primary	Poor	EAE
2.6	normal bw	18	<20	Traditional	Female	Not married	0	1	JHS	Next poor	ECF
2.5	normal bw	26	20-34	Other christians	Female	Not married	2	2018-02-03	Primary	Average	NDD
3	normal bw	32	20-34	Catholic	Male	Married	3	2018-02-03	Tertiary	Rich	EBH
2.8	normal bw	27	20-34	Catholic	Female	Married	4	4+	no education	Average	WDF
3.2	normal bw	25	20-34	Catholic	Female	Not married	2	2018-02-03	JHS	Rich	SBD
3.2	normal bw	30	20-34	Catholic	Female	Married	3	2018-02-03	Primary	Next rich	WEG
3.2	normal bw	37	35+	Other christians	Male	Married	4	4+	no education	Poor	WEE
3.2	normal bw	24	20-34	Traditional	Female	Married	4	4+	Primary	Poor	WAC
2.9	normal bw	22	20-34	Traditional	Female	Married	3	2018-02-03	Primary	Next rich	WAC
3.5	normal bw	27	20-34	Other christians	Male	Not married	3	2018-02-03	Primary	Next rich	WED
3	normal bw	21	20-34	Other christians	Female	Not married	0	1	SHS	Rich	TBC
3.1	normal bw	31	20-34	Other christians	Female	Married	3	2018-02-03	JHS	Next poor	SJA
2.5	normal bw	28	20-34	Traditional	Female	Married	4	4+	Primary	Next rich	SDI
2.7	normal bw	22	20-34	Other christians	Female	Not married	0	1		Average	WAF
3.1	normal bw	24	20-34	Traditional	Male	Married	2	2018-02-03	no education	Poor	EAF
2.5	normal bw	36	35+	Other christians	Female	Married	4	4+	no education	Next rich	TBB
2.9	normal bw	29	20-34		Female	Married	4	4+	Primary		NCE
2.9	normal bw	38	35+	Catholic	Female	Married	4	4+	JHS	Rich	CAM
3.5	normal bw	35	35+	Other christians	Female	Married	3	2018-02-03	JHS	Rich	WBD
4	normal bw	30	20-34	Islam	Female	Not married	4	4+		Rich	NGI
3.4	normal bw	34	20-34	Traditional	Male	Married	4	4+	Primary	Next rich	WDC
2.6	normal bw	33	20-34	Traditional	Male	Married	4	4+	Primary	Next rich	WAA
2.8	normal bw	30	20-34	Catholic	Male	Married	2	2018-02-03	SHS	Next poor	SEF
2.9	normal bw	38	35+	Catholic	Male	Not married	4	4+	no education	Next rich	SGQ
2.9	normal bw	27	20-34	Catholic	Female	Not married	3	2018-02-03	Primary	Poor	NDD
2.5	normal bw	23	20-34	Islam	Male	Married	0	1	JHS	Rich	NCE
2.8	normal bw	34	20-34	Traditional	Female	Married	4	4+	no education	Average	NCC
3	normal bw	23	20-34	Catholic	Male	Married	2	2018-02-03	Primary	Next rich	NGN
2.8	normal bw	20	20-34	Traditional	Female	Not married	0	1		Next rich	EDE
3.2	normal bw	23	20-34	Traditional	Female	Married	0	1	JHS	Average	WEF
2.6	normal bw	21	20-34	Catholic	Male	Not married	0	1	Primary	Rich	WDZ
3.5	normal bw	39	35+	Catholic	Female	Married	3	2018-02-03	Tertiary	Rich	WCB
3.1	normal bw	38	35+	Traditional	Female	Married	4	4+	no education	Next poor	SJB
2.5	normal bw	20	20-34	Traditional	Female	Not married	2	2018-02-03	Primary	Poor	EDE
2.6	normal bw	39	35+	Other christians	Female	Married	4	4+	Primary	Rich	NGC
3.5	normal bw	40	35+	Traditional	Female	Married	4	4+	no education	Poor	EFA
3.1	normal bw	23	20-34	Catholic	Female	Not married	2	2018-02-03	JHS	Poor	SCA
3.5	normal bw	26	20-34	Traditional	Female	Married	2	2018-02-03	JHS	Next rich	EAD
3	normal bw	29	20-34	Catholic	Female	Married	3	2018-02-03	Primary	Average	WBE
3.1	normal bw	30	20-34	Catholic	Male	Not married	2	2018-02-03	no education	Average	SCC
2.8	normal bw	17	<20	Catholic	Female	Married	0	1	JHS	Average	EAG
2.8	normal bw	23	20-34	Other christians	Male	Married	3	2018-02-03	no education	Next poor	SDF
2.7	normal bw	21	20-34	Other christians	Female	Married	2	2018-02-03	no education	Average	SHA
3	normal bw	28	20-34	Catholic	Male	Married	3	2018-02-03	JHS	Poor	SBA
3	normal bw	36	35+	Catholic	Female	Married	4	4+	Primary	Next poor	SGN
3	normal bw	23	20-34	Catholic	Female	Not married	0	1	SHS	Rich	CAB
4	normal bw	41	35+	Traditional	Female	Not married	4	4+	Primary	Next poor	EGD
2.6	normal bw	19	<20	Other christians	Male	Not married	0	1	Primary	Next poor	SGP
2.8	normal bw	20	20-34	Other christians	Female	Married	2	2018-02-03	JHS	Poor	WGB
3	normal bw	35	35+	Traditional	Female	Married	4	4+	Primary	Next poor	WDF
2.7	normal bw	22	20-34	Other christians	Male	Married	0	1	SHS	Next rich	NBA
3.2	normal bw	23	20-34	Traditional	Female	Not married	0	1		Next rich	NDE
2.8	normal bw	27	20-34	Other christians	Female	Not married	2	2018-02-03	JHS	Average	TBB
3.3	normal bw	25	20-34	Traditional	Female	Married	2	2018-02-03	no education	Next poor	WBB
3	normal bw	20	20-34	Traditional	Female	Not married	0	1	SHS	Next poor	SDH
3.4	normal bw	43	35+	Other christians	Female	Married	4	4+	no education	Next poor	SCE
2.5	normal bw	23	20-34	Islam	Female	Married	0	1	SHS	Rich	SBC
3.5	normal bw	43	35+	Traditional	Female	Married	4	4+	no education	Poor	EGD
3	normal bw	30	20-34	Other christians	Female	Married	4	4+	JHS	Poor	SJB
2.6	normal bw	17	<20	Traditional	Female	Not married	0	1		Average	SHA
3.6	normal bw	28	20-34	Other christians	Male	Not married	0	1	SHS	Next rich	NBA
2.6	normal bw	28	20-34	Traditional	Female	Married	2	2018-02-03	no education	Next rich	NGD
2.7	normal bw	20	20-34	Islam	Male	Married	0	1	Primary	Rich	CAM
3.4	normal bw	30	20-34	Other christians	Male	Not married	4	4+	Primary	Next poor	SDH
3.5	normal bw	26	20-34	Other christians	Male	Married	0	1	Tertiary	Rich	CAF
2.9	normal bw	17	<20		Female	Not married	0	1	JHS		SHE
3.9	normal bw	37	35+	Traditional	Female	Married	4	4+	Primary	Next poor	NDF
3.2	normal bw	42	35+	Traditional	Male	Married	4	4+	no education	Average	WCF
3.4	normal bw	24	20-34	Islam	Male	Married	2	2018-02-03	SHS	Rich	NGB
3.2	normal bw	25	20-34	Traditional	Female	Married	0	1	Tertiary	Rich	SBD
3.1	normal bw	26	20-34	Traditional	Male	Married	2	2018-02-03	Primary	Poor	WGB
3	normal bw	48	35+	Catholic	Male	Married	4	4+	no education	Average	SDI
3.1	normal bw	32	20-34	Catholic	Male	Married	0	1	no education	Next poor	SDA
2.6	normal bw	24	20-34	Traditional	Female	Married	2	2018-02-03	Primary	Average	NEG
2.9	normal bw	30	20-34	Catholic	Female	Married	3	2018-02-03	Primary	Next rich	NCG
3	normal bw	34	20-34	Islam	Male	Married	4	4+	Primary	Rich	NGI
3.5	normal bw	40	35+	Traditional	Male	Married	4	4+	no education	Average	SHF
3.4	normal bw	33	20-34		Male	Married	4	4+	Primary		WCE
3.1	normal bw	17	<20	Other christians	Male	Not married	2	2018-02-03		Poor	WEA
2.7	normal bw	25	20-34		Male	Married	3	2018-02-03	Primary		SHB
2.7	normal bw	24	20-34	Other christians	Female	Not married	2	2018-02-03		Rich	WBF
2.8	normal bw	27	20-34	Traditional	Female	Married	2	2018-02-03	SHS	Rich	CAN
3.2	normal bw	35	35+	Catholic	Female	Not married	0	1	Tertiary	Rich	CAQ
2.6	normal bw	31	20-34	Traditional	Male	Married	3	2018-02-03	no education	Average	SDE
2.8	normal bw	26	20-34	Other christians	Male	Married	1	1	no education	Next rich	WAD
3.5	normal bw	24	20-34	Other christians	Male	Married	3	2018-02-03	Primary	Average	WGB
3.2	normal bw	22	20-34	Islam	Male	Married	2	2018-02-03	no education	Next rich	NDA
2.8	normal bw	23	20-34	Traditional	Male	Married	4	4+	Primary	Poor	NFD
3.5	normal bw	27	20-34	Catholic	Male	Married	3	2018-02-03	JHS	Next poor	NBF
3	normal bw	31	20-34	Traditional	Female	Married	0	1	Primary	Poor	EEF
3.7	normal bw	27	20-34	Islam	Male	Not married	0	1	Tertiary	Rich	CAL
3.4	normal bw	26	20-34	Traditional	Female	Married	2	2018-02-03	Primary	Next poor	SHF
3	normal bw	22	20-34	Traditional	Female	Married	2	2018-02-03	Primary	Rich	NGD
2.5	normal bw	20	20-34	Traditional	Female	Not married	0	1	JHS	Next poor	SAG
2.8	normal bw	35	35+		Female	Married	4	4+	no education		WAG
3.5	normal bw	21	20-34	Traditional	Male	Not married	2	2018-02-03	no education	Poor	SEC
3	normal bw	30	20-34	Traditional	Female	Not married	0	1		Poor	EBA
2.6	normal bw	22	20-34	Traditional	Female	Married	2	2018-02-03	no education	Average	WAE
3.2	normal bw	24	20-34	Catholic	Female	Married	2	2018-02-03	JHS	Next rich	SGP
3.3	normal bw	27	20-34	Islam	Male	Married	2	2018-02-03	SHS	Rich	CAI
3.2	normal bw	30	20-34	Catholic	Male	Married	3	2018-02-03	no education	Poor	SHA
2.6	normal bw	16	<20	Traditional	Female	Not married	0	1	Primary	Rich	NCB
2.7	normal bw	31	20-34	Traditional	Female	Married	3	2018-02-03	Primary	Average	WAG
2.7	normal bw	21	20-34	Other christians	Male	Not married	0	1		Poor	SGR
3.1	normal bw	23	20-34	Traditional	Female	Not married	0	1		Next poor	WBA
2.9	normal bw	18	<20	Catholic	Female	Married	0	1	Primary	Poor	SJD
3.3	normal bw	25	20-34	Other christians	Male	Married	3	2018-02-03	Primary	Poor	WGB
3.3	normal bw	30	20-34	Islam	Male	Married	4	4+	Primary	Rich	CAE
3.1	normal bw	22	20-34	Catholic	Male	Not married	0	1	Primary	Poor	SHD
2.8	normal bw	34	20-34	Traditional	Male	Married	4	4+	no education	Poor	EBG
3.2	normal bw	22	20-34	Islam	Female	Married	3	2018-02-03	JHS	Rich	NCB
3.4	normal bw	30	20-34		Female	Married	4	4+	Primary		EGB
3	normal bw	33	20-34	Catholic	Female	Married	4	4+	no education	Average	EAG
3.7	normal bw	25	20-34	Islam	Male	Married	4	4+	Primary	Next poor	NAD
3.3	normal bw	39	35+	Other christians	Male	Married	4	4+	Primary	Next rich	WEF
3.3	normal bw	22	20-34	Catholic	Male	Married	0	1	JHS	Poor	NAE
3.7	normal bw	26	20-34	Islam	Female	Married	2	2018-02-03	JHS	Rich	NGE
2.8	normal bw	23	20-34	Islam	Male	Married	2	2018-02-03	JHS	Next rich	NGE
2.8	normal bw	31	20-34	Other christians	Male	Married	4	4+	Primary	Poor	WCF
3.1	normal bw	21	20-34	Other christians	Female	Married	2	2018-02-03	Primary	Average	WAC
3.9	normal bw	31	20-34	Catholic	Male	Not married	3	2018-02-03	JHS	Next rich	NEG
3.6	normal bw	43	35+	Traditional	Female	Married	4	4+	Primary	Next poor	SJA
2.6	normal bw	34	20-34	Traditional	Female	Married	3	2018-02-03	Primary	Next poor	EGG
3.7	normal bw	27	20-34	Traditional	Male	Married	3	2018-02-03	Primary	Next poor	SGL
3.4	normal bw	34	20-34	Other christians	Male	Married	2	2018-02-03	JHS	Average	WEG
2.8	normal bw	40	35+	Other christians	Male	Married	4	4+	Primary	Next poor	NEF
2.5	normal bw	42	35+	Other christians	Female	Married	4	4+	no education	Poor	WAG
3.8	normal bw	33	20-34	Other christians	Female	Married	4	4+	no education	Average	WDG
2.7	normal bw	29	20-34	Traditional	Female	Married	4	4+	Primary	Next rich	ECG
3	normal bw	31	20-34	Traditional	Female	Married	4	4+	Primary	Poor	NEB
2.7	normal bw	23	20-34	Traditional	Male	Married	2	2018-02-03	no education	Next poor	NGD
3.4	normal bw	38	35+	Catholic	Male	Married	3	2018-02-03	no education	Poor	SHF
2.9	normal bw	26	20-34	Other christians	Male	Married	2	2018-02-03	no education	Poor	SJC
2.5	normal bw	21	20-34	Traditional	Female	Married	0	1	Primary	Average	ECB
3	normal bw	29	20-34	Catholic	Female	Married	4	4+	Primary	Rich	SCC
3.1	normal bw	31	20-34	Other christians	Male	Married	4	4+	no education	Next poor	SGJ
2.8	normal bw	36	35+	Catholic	Female	Married	4	4+	Primary	Next rich	SDB
2.6	normal bw	32	20-34	Traditional	Female	Married	4	4+	Primary	Next poor	EEC
2.8	normal bw	26	20-34	Traditional	Male	Married	3	2018-02-03	Primary	Next rich	NAE
3.6	normal bw	37	35+	Traditional	Female	Not married	4	4+	no education	Next poor	SEG
2.7	normal bw	25	20-34	Traditional	Female	Married	2	2018-02-03	Primary	Poor	SEG
2.6	normal bw	38	35+	Other christians	Male	Not married	4	4+	no education	Next poor	SCF
2.9	normal bw	39	35+	Other christians	Female	Married	4	4+	no education	Next poor	SJA
2.8	normal bw	25	20-34	Traditional	Male	Married	2	2018-02-03	no education	Next rich	ECC
3.3	normal bw	29	20-34	Catholic	Male	Not married	2	2018-02-03	SHS	Rich	CAU
3.6	normal bw	36	35+	Traditional	Male	Not married	4	4+		Poor	NGF
3.1	normal bw	22	20-34	Other christians	Male	Married	2	2018-02-03	Primary	Poor	SHC
3.1	normal bw	22	20-34	Traditional	Female	Married	2	2018-02-03	JHS	Next rich	SEA
2.8	normal bw	39	35+	Islam	Male	Married	4	4+	no education	Average	WAH
3.2	normal bw	31	20-34	Traditional	Female	Married	4	4+	no education	Next rich	NBB
2.6	normal bw	16	<20	Catholic	Female	Married	0	1	Tertiary	Rich	SGT
2.9	normal bw	19	<20	Traditional	Female	Not married	0	1	Primary	Poor	SGR
2.6	normal bw	26	20-34	Traditional	Male	Not married	3	2018-02-03	no education	Next rich	NFE
3.3	normal bw	29	20-34	Traditional	Male	Married	4	4+	Primary	Poor	EBG
3.2	normal bw	24	20-34		Female	Married	3	2018-02-03	Primary		WGD
3	normal bw	20	20-34	Traditional	Female	Not married	0	1	JHS	Average	ECE
3	normal bw	35	35+	Catholic	Male	Married	4	4+	Primary	Rich	EFD
2.9	normal bw	44	35+	Other christians	Female	Not married	4	4+	no education	Next poor	NCG
2.8	normal bw	27	20-34	Catholic	Female	Married	3	2018-02-03	Primary	Poor	SEI
3.6	normal bw	17	<20	Traditional	Female	Not married	0	1	Primary	Average	NBG
2.7	normal bw	18	<20	Traditional	Male	Not married	0	1	Primary	Poor	SJD
3.4	normal bw	21	20-34	Catholic	Male	Married	0	1	Primary	Average	SHE
2.8	normal bw	21	20-34	Islam	Male	Married	0	1	JHS	Rich	CAN
3.3	normal bw	34	20-34	Other christians	Female	Not married	3	2018-02-03	Primary	Next rich	NGD
3.2	normal bw	23	20-34	Other christians	Male	Not married	0	1	JHS	Rich	NAB
2.6	normal bw	34	20-34	Catholic	Female	Married	4	4+	no education	Poor	SBA
3.2	normal bw	41	35+	Traditional	Female	Not married	4	4+	Primary	Average	NCG
2.8	normal bw	18	<20	Traditional	Female	Married	0	1	Primary	Poor	ECE
3	normal bw	41	35+	Traditional	Female	Married	4	4+	JHS	Poor	WAG
2.7	normal bw	41	35+	Traditional	Female	Married	4	4+	Primary	Average	NBA
2.9	normal bw	25	20-34	Catholic	Male	Not married	0	1	JHS	Rich	WFA
2.9	normal bw	25	20-34		Female	Not married	0	1	SHS		ECA
2.9	normal bw	24	20-34	Other christians	Female	Not married	0	1	JHS	Next poor	NEB
3.3	normal bw	28	20-34	Catholic	Male	Not married	2	2018-02-03	SHS	Rich	NFE
2.5	normal bw	30	20-34		Male	Not married	3	2018-02-03	Tertiary		SBA
3.3	normal bw	25	20-34	Other christians	Male	Married	0	1	JHS	Poor	WDZ
3	normal bw	29	20-34	Other christians	Female	Married	3	2018-02-03	no education	Poor	SGP
2.5	normal bw	21	20-34	Catholic	Male	Not married	0	1	JHS	Poor	SBF
3.2	normal bw	25	20-34		Male	Not married	0	1	no education		SDG
2.7	normal bw	16	<20	Traditional	Female	Not married	0	1	Primary	Average	SJA
3.4	normal bw	36	35+	Other christians	Female	Married	2	2018-02-03	Primary	Rich	NEB
3.4	normal bw	36	35+	Other christians	Male	Married	4	4+	no education	Next poor	SAG
2.6	normal bw	16	<20	Catholic	Female	Married	0	1	Primary	Next rich	NCG
2.9	normal bw	39	35+		Male	Married	4	4+	no education		WCA
2.5	normal bw	29	20-34	Traditional	Male	Married	4	4+	no education	Average	SCD
2.7	normal bw	32	20-34	Other christians	Female	Married	3	2018-02-03	Primary	Average	NBD
2.7	normal bw	27	20-34	Traditional	Female	Married	4	4+	no education	Poor	SJD
2.7	normal bw	16	<20	Other christians	Female	Not married	0	1	Primary	Average	SEC
2.6	normal bw	17	<20	Traditional	Female	Not married	0	1	Primary	Next poor	WFF
2.5	normal bw	31	20-34	Other christians	Male	Married	2	2018-02-03	Tertiary	Rich	CAS
3.5	normal bw	35	35+	Catholic	Male	Married	4	4+	Primary	Poor	SBA
3	normal bw	42	35+	Traditional	Male	Married	4	4+	no education	Next poor	EFH
2.5	normal bw	25	20-34	Traditional	Female	Not married	2	2018-02-03		Average	EFB
3.2	normal bw	30	20-34	Traditional	Female	Married	4	4+	JHS	Average	NCB
3	normal bw	34	20-34	Traditional	Female	Married	4	4+	Primary	Poor	ECD
3.8	normal bw	29	20-34	Other christians	Male	Married	2	2018-02-03	SHS	Next rich	NAE
2.9	normal bw	31	20-34	Catholic	Male	Married	3	2018-02-03	no education	Rich	SED
2.5	normal bw	30	20-34	Other christians	Female	Married	0	1	Primary	Next rich	EBC
2.8	normal bw	47	35+	Other christians	Female	Married	4	4+	no education	Next poor	WBB
3.5	normal bw	34	20-34	Traditional	Male	Not married	4	4+	no education	Next poor	WBA
3.2	normal bw	36	35+	Traditional	Male	Married	4	4+	no education	Next rich	NGD
3.3	normal bw	46	35+	Other christians	Male	Married	4	4+	no education	Poor	WDE
3.1	normal bw	30	20-34	Traditional	Male	Married	3	2018-02-03	no education	Average	TBB
3.1	normal bw	26	20-34	Traditional	Male	Married	3	2018-02-03	no education	Poor	SHC
2.6	normal bw	29	20-34	Traditional	Female	Married	2	2018-02-03	no education	Average	EAG
3.3	normal bw	31	20-34	Islam	Female	Not married	0	1	Tertiary	Rich	CAM
3	normal bw	35	35+	Catholic	Male	Married	2	2018-02-03	JHS	Poor	SBC
2.8	normal bw	16	<20	Other christians	Male	Not married	0	1	Primary	Poor	SGM
3.2	normal bw	30	20-34	Catholic	Male	Married	0	1	Tertiary	Rich	WBB
3.3	normal bw	22	20-34	Catholic	Male	Married	0	1	Tertiary	Rich	CAN
2.5	normal bw	38	35+	Other christians	Male	Married	4	4+	no education	Next poor	NCF
3.1	normal bw	29	20-34	Islam	Female	Married	3	2018-02-03	Tertiary	Rich	NBE
3.1	normal bw	26	20-34	Catholic	Male	Not married	0	1		Rich	WFH
4	normal bw	29	20-34	Other christians	Female	Married	4	4+	Primary	Poor	WEE
3.4	normal bw	45	35+	Traditional	Male	Married	4	4+	no education	Average	SCG
3.7	normal bw	36	35+	Catholic	Male	Married	4	4+	JHS	Rich	CAI
3.6	normal bw	24	20-34	Catholic	Male	Married	2	2018-02-03	JHS	Average	NBF
3	normal bw	29	20-34	Traditional	Male	Married	4	4+	Primary	Average	ECC
3.4	normal bw	50	35+	Traditional	Female	Married	4	4+	Primary	Next poor	SBA
2.6	normal bw	28	20-34	Traditional	Male	Married	2	2018-02-03	no education	Average	EFD
2.8	normal bw	25	20-34	Traditional	Male	Married	0	1	no education	Poor	EGC
3.2	normal bw	31	20-34	Traditional	Male	Not married	3	2018-02-03	Primary	Average	EFC
3.1	normal bw	21	20-34	Catholic	Female	Not married	1	1	Primary	Poor	NGA
2.8	normal bw	28	20-34	Traditional	Male	Married	2	2018-02-03	no education	Average	NCD
3.1	normal bw	33	20-34	Other christians	Male	Married	4	4+	Primary	Next rich	CAD
2.8	normal bw	27	20-34	Catholic	Female	Married	0	1	Tertiary	Rich	SBC
2.5	normal bw	26	20-34	Traditional	Female	Not married	2	2018-02-03	Primary	Next poor	ECC
2.5	normal bw	20	20-34	Catholic	Female	Married	0	1	JHS	Poor	SHF
2.5	normal bw	32	20-34	Traditional	Female	Married	2	2018-02-03	Primary	Poor	CAK
2.7	normal bw	23	20-34	Catholic	Female	Married	0	1	Tertiary	Rich	CAR
2.5	normal bw	21	20-34	Other christians	Male	Married	2	2018-02-03	no education	Poor	NAD
2.6	normal bw	38	35+	Traditional	Female	Married	4	4+	Primary	Poor	NAA
2.5	normal bw	24	20-34	Other christians	Female	Married	4	4+	Primary	Average	NFC
3.6	normal bw	20	20-34	Islam	Male	Not married	2	2018-02-03		Poor	WGC
2.9	normal bw	21	20-34	Traditional	Male	Not married	0	1		Poor	EAG
3.2	normal bw	25	20-34	Other christians	Female	Married	3	2018-02-03	no education	Poor	SHA
3.3	normal bw	31	20-34	Other christians	Female	Not married	4	4+	JHS	Next rich	WAC
3.5	normal bw	18	<20	Islam	Male	Not married	0	1	JHS	Next poor	NDE
3	normal bw	30	20-34	Other christians	Female	Married	3	2018-02-03	no education	Next poor	SGP
2.6	normal bw	26	20-34	Traditional	Female	Married	2	2018-02-03	JHS	Next rich	EAC
2.7	normal bw	22	20-34	Islam	Male	Married	2	2018-02-03	SHS	Rich	NGE
2.8	normal bw	37	35+	Traditional	Male	Married	4	4+	Primary	Next rich	SJD
2.8	normal bw	23	20-34	Other christians	Female	Not married	2	2018-02-03	JHS	Average	SGQ
2.7	normal bw	24	20-34	Traditional	Male	Married	2	2018-02-03	no education	Next poor	TBA
3	normal bw	21	20-34	Traditional	Male	Married	2	2018-02-03	Primary	Next rich	NDB
2.8	normal bw	30	20-34	Catholic	Male	Married	4	4+	Primary	Next poor	EBH
2.6	normal bw	37	35+	Traditional	Female	Married	4	4+	Primary	Next rich	WAA
3	normal bw	25	20-34	Traditional	Female	Married	2	2018-02-03	no education	Poor	EEA
2.6	normal bw	41	35+	Traditional	Male	Married	3	2018-02-03	no education	Average	WAB
2.7	normal bw	21	20-34	Traditional	Female	Married	2	2018-02-03	Primary	Poor	SCB
3.1	normal bw	40	35+	Other christians	Female	Married	4	4+	no education	Next rich	SHF
3	normal bw	19	<20	Islam	Male	Not married	0	1		Rich	NGG
3.4	normal bw	26	20-34		Male	Married	0	1	Tertiary		NAF
3.4	normal bw	23	20-34	Traditional	Male	Married	2	2018-02-03	Primary	Average	ECA
2.6	normal bw	22	20-34	Traditional	Male	Married	0	1	no education	Next poor	NGF
2.9	normal bw	24	20-34	Traditional	Female	Married	2	2018-02-03	no education	Next poor	SGQ
3.2	normal bw	20	20-34	Catholic	Female	Not married	0	1		Next poor	EFB
2.9	normal bw	23	20-34	Traditional	Female	Married	3	2018-02-03	no education	Next poor	WGF
3.2	normal bw	21	20-34	Traditional	Male	Not married	0	1		Poor	EAA
3.3	normal bw	26	20-34	Catholic	Female	Married	4	4+	Primary	Next poor	WAB
3.2	normal bw	28	20-34	Other christians	Female	Married	3	2018-02-03	JHS	Rich	CAM
2.5	normal bw	32	20-34	Traditional	Male	Not married	3	2018-02-03	no education	Next poor	EED
2.8	normal bw	24	20-34	Catholic	Female	Not married	2	2018-02-03		Rich	WFA
3.8	normal bw	24	20-34	Traditional	Male	Married	3	2018-02-03	Primary	Next poor	EAF
2.7	normal bw	24	20-34	Other christians	Female	Married	0	1	no education	Average	NCF
3.4	normal bw	44	35+	Traditional	Male	Married	4	4+	no education	Poor	NCD
3.2	normal bw	38	35+	Other christians	Female	Married	2	2018-02-03	JHS	Rich	CAB
3.3	normal bw	29	20-34	Traditional	Female	Married	4	4+	no education	Next rich	EGB
3.5	normal bw	29	20-34	Catholic	Male	Married	2	2018-02-03	no education	Next poor	WED
3.4	normal bw	19	<20	Traditional	Male	Not married	0	1	Primary	Poor	SBE
3.1	normal bw	17	<20	Catholic	Female	Not married	0	1		Rich	NFD
3	normal bw	42	35+	Traditional	Male	Not married	4	4+	no education	Next poor	SEF
2.6	normal bw	25	20-34	Traditional	Female	Married	0	1	Primary	Next rich	SJA
2.6	normal bw	27	20-34	Traditional	Female	Married	4	4+	JHS	Next poor	WFB
2.6	normal bw	17	<20	Traditional	Male	Not married	0	1	JHS	Poor	SFB
3.6	normal bw	20	20-34	Islam	Male	Not married	0	1	JHS	Rich	NGA
3.2	normal bw	25	20-34	Catholic	Female	Married	2	2018-02-03	JHS	Poor	SCA
3.4	normal bw	29	20-34		Male	Married	3	2018-02-03	no education		SFA
2.6	normal bw	21	20-34	Catholic	Female	Married	0	1	SHS	Rich	SEF
2.7	normal bw	35	35+		Female	Not married	2	2018-02-03			NEG
3	normal bw	34	20-34	Other christians	Male	Married	4	4+	no education	Rich	WBA
3.3	normal bw	21	20-34	Other christians	Female	Not married	0	1	JHS	Next rich	WCF
2.7	normal bw	33	20-34	Other christians	Female	Married	4	4+	Primary	Poor	WBC
2.8	normal bw	22	20-34	Other christians	Male	Married	3	2018-02-03	no education	Next poor	WAE
2.6	normal bw	23	20-34	Islam	Male	Married	0	1	JHS	Rich	NGE
3.3	normal bw	23	20-34	Traditional	Male	Married	0	1	JHS	Next poor	SCD
3.1	normal bw	27	20-34	Traditional	Female	Married	3	2018-02-03	no education	Next rich	NBG
2.8	normal bw	27	20-34		Male	Married	4	4+	Primary		NDD
2.5	normal bw	39	35+	Other christians	Male	Married	4	4+	Primary	Next poor	NAF
3.6	normal bw	42	35+		Male	Married	0	1	Primary		NBC
2.7	normal bw	33	20-34	Catholic	Female	Married	4	4+	JHS	Average	WED
2.8	normal bw	27	20-34	Catholic	Male	Married	2	2018-02-03	SHS	Next rich	SBH
2.5	normal bw	35	35+	Catholic	Female	Married	2	2018-02-03	Tertiary	Rich	CAI
3	normal bw	46	35+	Traditional	Female	Married	4	4+	no education	Next poor	EBH
2.5	normal bw	25	20-34	Traditional	Female	Married	3	2018-02-03	Primary	Next poor	SFA
3.1	normal bw	26	20-34	Other christians	Female	Married	2	2018-02-03	JHS	Next poor	WDA
2.6	normal bw	27	20-34	Other christians	Female	Married	3	2018-02-03	no education	Poor	NGH
2.9	normal bw	23	20-34	Traditional	Female	Married	0	1	SHS	Rich	EDE
3.4	normal bw	26	20-34	Other christians	Male	Married	3	2018-02-03	no education	Poor	SGK
2.7	normal bw	23	20-34	Other christians	Female	Married	2	2018-02-03	JHS	Poor	WBB
2.9	normal bw	26	20-34	Catholic	Male	Married	0	1	SHS	Next rich	NAC
3.2	normal bw	40	35+	Other religion	Male	Married	1	1	no education	Rich	CAM
2.7	normal bw	27	20-34	Traditional	Male	Married	4	4+	no education	Next poor	EDG
3.4	normal bw	33	20-34	Other christians	Female	Married	3	2018-02-03	no education	Next rich	NCF
3.2	normal bw	22	20-34	Catholic	Male	Not married	4	4+		Average	NAC
2.7	normal bw	26	20-34	Traditional	Male	Married	3	2018-02-03	Primary	Next poor	NEA
2.8	normal bw	33	20-34	Traditional	Female	Married	4	4+	Primary	Next poor	EEC
2.8	normal bw	22	20-34	Traditional	Female	Not married	0	1		Next rich	NDE
2.8	normal bw	21	20-34	Catholic	Male	Married	0	1	Primary	Next rich	NGI
3.2	normal bw	22	20-34	Other christians	Male	Married	2	2018-02-03	SHS	Next rich	CAI
3.2	normal bw	41	35+	Other christians	Male	Married	4	4+	Primary	Next poor	NBB
3.2	normal bw	34	20-34	Islam	Female	Not married	4	4+	no education	Next poor	WAH
3	normal bw	20	20-34	Traditional	Male	Married	2	2018-02-03	no education	Poor	SCB
2.8	normal bw	22	20-34	Catholic	Female	Married	0	1	SHS	Average	SAE
2.8	normal bw	31	20-34		Male	Married	4	4+			CAQ
2.9	normal bw	23	20-34	Other christians	Female	Not married	2	2018-02-03	Primary	Next poor	WBD
3.2	normal bw	24	20-34	Traditional	Male	Not married	2	2018-02-03	JHS	Next rich	NAD
3.1	normal bw	21	20-34	Catholic	Male	Married	0	1	JHS	Next rich	SHF
4	normal bw	38	35+	Traditional	Female	Married	4	4+	Primary	Average	NDG
2.6	normal bw	28	20-34	Other christians	Female	Not married	2	2018-02-03	no education	Poor	WBA
2.7	normal bw	38	35+	Traditional	Female	Married	4	4+	no education	Poor	EAA
3.1	normal bw	17	<20	Traditional	Female	Not married	0	1	Primary	Average	SCG
2.9	normal bw	19	<20	Other christians	Male	Not married	0	1	JHS	Poor	WEE
3	normal bw	23	20-34	Other christians	Female	Married	4	4+	Primary	Next rich	CAA
3.2	normal bw	17	<20	Traditional	Male	Not married	0	1		Average	NDB
2.7	normal bw	21	20-34	Other christians	Female	Married	0	1	JHS	Average	WDY
3.7	normal bw	26	20-34	Traditional	Male	Married	2	2018-02-03	JHS	Next poor	SAJ
2.9	normal bw	24	20-34		Male	Not married	3	2018-02-03	JHS		NDE
2.6	normal bw	19	<20	Traditional	Female	Not married	0	1	JHS	Average	ECG
2.8	normal bw	36	35+	Catholic	Male	Married	3	2018-02-03	no education	Next rich	WAA
3	normal bw	26	20-34	Traditional	Male	Married	0	1	no education	Next poor	SCA
3	normal bw	21	20-34	Catholic	Male	Not married	0	1		Rich	CBC
3.8	normal bw	21	20-34	Islam	Male	Married	4	4+	SHS	Rich	CAP
3	normal bw	22	20-34	Traditional	Male	Married	2	2018-02-03	Primary	Next rich	NDG
3.5	normal bw	31	20-34	Traditional	Female	Married	4	4+	no education	Next rich	NGI
2.9	normal bw	26	20-34	Other christians	Female	Married	4	4+	Primary	Next poor	NCF
3.2	normal bw	21	20-34	Islam	Male	Married	0	1	JHS	Rich	NDE
2.8	normal bw	33	20-34	Islam	Female	Not married	4	4+		Rich	NGE
3	normal bw	29	20-34		Female	Married	4	4+	Primary		NAE
3	normal bw	30	20-34	Traditional	Male	Married	0	1	no education	Poor	EEE
3.1	normal bw	27	20-34	Traditional	Male	Married	2	2018-02-03	Primary	Next poor	SFA
2.9	normal bw	25	20-34	Traditional	Female	Married	4	4+	no education	Average	WCF
2.9	normal bw	26	20-34	Catholic	Female	Not married	0	1	Primary	Poor	WEC
2.7	normal bw	24	20-34	Catholic	Female	Married	2	2018-02-03	Primary	Next rich	EFB
3.6	normal bw	30	20-34	Islam	Female	Married	0	1	no education	Next rich	SCG
3.4	normal bw	40	35+	Other christians	Male	Married	4	4+	Primary	Poor	SHA
3	normal bw	21	20-34	Catholic	Male	Married	2	2018-02-03	JHS	Average	SGK
3.2	normal bw	26	20-34	Traditional	Female	Not married	0	1	SHS	Average	SCC
2.6	normal bw	23	20-34	Catholic	Male	Married	4	4+	SHS	Next rich	NBC
2.8	normal bw	40	35+	Traditional	Female	Married	4	4+	Primary	Next poor	WCD
2.7	normal bw	20	20-34	Other christians	Female	Not married	0	1		Next rich	NGF
2.6	normal bw	40	35+	Other christians	Female	Married	4	4+	Primary	Next rich	NDA
2.8	normal bw	31	20-34		Male	Married	4	4+	JHS		WED
2.7	normal bw	21	20-34	Catholic	Female	Not married	3	2018-02-03	JHS	Next rich	SGN
2.6	normal bw	29	20-34	Catholic	Female	Married	4	4+	Primary	Rich	NEB
2.7	normal bw	27	20-34	Other christians	Male	Married	2	2018-02-03	no education	Poor	SHD
3.2	normal bw	31	20-34		Male	Married	2	2018-02-03	JHS		SCA
3	normal bw	20	20-34	Catholic	Female	Not married	0	1	SHS	Rich	SBD
2.5	normal bw	40	35+	Traditional	Female	Married	4	4+	no education	Poor	EBA
2.8	normal bw	19	<20	Traditional	Female	Not married	0	1		Average	WGB
2.6	normal bw	27	20-34		Male	Not married	0	1	no education		WBF
2.6	normal bw	26	20-34	Catholic	Female	Not married	3	2018-02-03	no education	Poor	EFD
2.7	normal bw	26	20-34	Other christians	Female	Not married	0	1	SHS	Next rich	CAT
3.2	normal bw	21	20-34	Traditional	Male	Not married	0	1	no education	Average	SGJ
3	normal bw	41	35+	Traditional	Male	Married	4	4+	Primary	Poor	SBF
2.6	normal bw	35	35+	Catholic	Female	Married	3	2018-02-03	JHS	Rich	CAP
3.1	normal bw	37	35+	Catholic	Male	Married	4	4+	Primary	Next poor	WAE
2.8	normal bw	28	20-34	Catholic	Female	Married	3	2018-02-03	JHS	Rich	WBF
3.5	normal bw	31	20-34	Traditional	Female	Married	3	2018-02-03	JHS	Next poor	NBA
3	normal bw	24	20-34	Other christians	Female	Married	3	2018-02-03	Primary	Next poor	SGK
2.7	normal bw	37	35+	Catholic	Male	Married	4	4+	JHS	Rich	WFA
2.6	normal bw	16	<20	Traditional	Female	Not married	0	1	Primary	Next rich	SGJ
2.7	normal bw	28	20-34	Catholic	Female	Married	2	2018-02-03	no education	Next poor	SHA
3.3	normal bw	29	20-34	Traditional	Female	Married	2	2018-02-03	Primary	Next rich	ECG
2.7	normal bw	18	<20	Other christians	Male	Not married	0	1		Next poor	WFB
2.8	normal bw	20	20-34	Catholic	Male	Not married	0	1	JHS	Next rich	SAD
3	normal bw	16	<20	Other christians	Male	Not married	0	1		Next poor	WDG
3.5	normal bw	39	35+	Islam	Female	Married	4	4+	Primary	Next rich	EGF
2.9	normal bw	21	20-34	Other christians	Male	Not married	0	1	Primary	Average	SHD
2.6	normal bw	23	20-34	Catholic	Male	Married	4	4+	SHS	Next rich	NBC
2.8	normal bw	28	20-34	Traditional	Female	Married	4	4+	no education	Poor	EAG
2.6	normal bw	31	20-34	Traditional	Male	Married	4	4+	no education	Next rich	NCG
3	normal bw	28	20-34	Traditional	Female	Not married	4	4+	JHS	Poor	SAC
2.8	normal bw	21	20-34	Traditional	Female	Not married	0	1	Primary	Next poor	EEB
3	normal bw	23	20-34	Catholic	Male	Married	1	1	no education	Next rich	NCB
2.7	normal bw	28	20-34	Other christians	Male	Not married	0	1	no education	Average	NDA
3.4	normal bw	17	<20	Catholic	Male	Not married	0	1	no education	Next rich	NGG
3.5	normal bw	20	20-34	Islam	Male	Married	2	2018-02-03	no education	Rich	CAM
3	normal bw	28	20-34	Islam	Female	Married	0	1	JHS	Rich	NGJ
3.4	normal bw	25	20-34	Islam	Male	Married	3	2018-02-03	JHS	Rich	CAM
2.9	normal bw	33	20-34	Catholic	Female	Married	4	4+	JHS	Rich	CAF
2.8	normal bw	44	35+	Traditional	Male	Married	4	4+	Primary	Poor	EBB
3.6	normal bw	32	20-34	Catholic	Male	Married	3	2018-02-03	SHS	Rich	CAE
2.7	normal bw	25	20-34	Traditional	Female	Married	4	4+	no education	Average	SJC
3.1	normal bw	40	35+	Traditional	Male	Married	4	4+	no education	Next rich	EDH
2.6	normal bw	25	20-34	Catholic	Female	Married	0	1	Tertiary	Rich	EEC
2.7	normal bw	33	20-34	Other christians	Male	Married	4	4+	SHS	Next poor	CAB
2.7	normal bw	29	20-34	Traditional	Male	Married	4	4+	no education	Poor	EGA
3.2	normal bw	24	20-34	Traditional	Female	Married	3	2018-02-03	Primary	Next poor	NCC
3.5	normal bw	27	20-34	Islam	Male	Married	2	2018-02-03	Tertiary	Rich	CAA
3	normal bw	18	<20	Catholic	Female	Not married	0	1	JHS	Next rich	CAF
3.7	normal bw	21	20-34	Catholic	Female	Married	0	1	Primary	Poor	SHF
2.6	normal bw	25	20-34	Other christians	Male	Married	3	2018-02-03	no education	Next rich	SAE
3.4	normal bw	33	20-34	Catholic	Female	Not married	4	4+	JHS	Next rich	WGD
3.2	normal bw	21	20-34	Other christians	Male	Not married	2	2018-02-03	SHS	Poor	WFC
2.6	normal bw	25	20-34	Islam	Female	Married	3	2018-02-03	no education	Rich	NCA
3.3	normal bw	21	20-34	Other christians	Male	Not married	2	2018-02-03		Average	NFE
2.7	normal bw	21	20-34	Catholic	Male	Not married	0	1	JHS	Poor	SGM
3	normal bw	28	20-34		Female	Married	4	4+	JHS		NAB
2.7	normal bw	17	<20	Other christians	Female	Married	0	1	Primary	Next poor	NBA
3.3	normal bw	30	20-34	Other christians	Male	Married	3	2018-02-03	Primary	Rich	WFH
2.7	normal bw	21	20-34	Catholic	Female	Married	0	1	JHS	Average	SBC
2.6	normal bw	33	20-34		Male	Married	4	4+	no education		WAB
2.8	normal bw	25	20-34	Traditional	Female	Married	2	2018-02-03	no education	Poor	EBB
3.1	normal bw	26	20-34	Catholic	Male	Married	0	1	JHS	Next poor	NDB
2.8	normal bw	22	20-34	Catholic	Female	Married	2	2018-02-03	JHS	Average	SGS
3.6	normal bw	29	20-34	Islam	Female	Married	2	2018-02-03	SHS	Next rich	NDG
2.6	normal bw	21	20-34	Catholic	Male	Married	2	2018-02-03	no education	Average	WCA
2.8	normal bw	19	<20	Other christians	Female	Not married	0	1	JHS	Poor	EBB
2.7	normal bw	31	20-34	Traditional	Female	Not married	4	4+		Next poor	SBF
3.4	normal bw	30	20-34	Other christians	Male	Married	3	2018-02-03	Primary	Poor	NAA
3.2	normal bw	20	20-34	Islam	Female	Married	0	1	no education	Next poor	WGA
2.6	normal bw	27	20-34	Other christians	Male	Married	2	2018-02-03	JHS	Rich	SJD
2.9	normal bw	24	20-34	Traditional	Male	Not married	0	1	JHS	Poor	ECA
2.9	normal bw	27	20-34	Other christians	Male	Not married	2	2018-02-03	SHS	Next rich	SGS
3.4	normal bw	40	35+	Other christians	Female	Married	4	4+	no education	Poor	SHC
3	normal bw	36	35+		Male	Married	4	4+	no education		WFA
2.5	normal bw	42	35+	Traditional	Male	Married	4	4+	JHS	Poor	EGA
3	normal bw	29	20-34	Other christians	Male	Married	4	4+	JHS	Poor	WFD
3.1	normal bw	21	20-34	Islam	Female	Married	0	1	SHS	Rich	NGA
2.6	normal bw	22	20-34	Islam	Male	Married	2	2018-02-03	Primary	Poor	SHE
2.5	normal bw	26	20-34	Traditional	Female	Married	0	1	no education	Poor	ECE
3	normal bw	26	20-34	Catholic	Male	Married	2	2018-02-03	no education	Next rich	SGN
3	normal bw	28	20-34	Catholic	Female	Not married	0	1	no education	Next rich	NAD
3.2	normal bw	35	35+	Traditional	Male	Married	2	2018-02-03	Tertiary	Rich	WFE
2.9	normal bw	18	<20	Catholic	Male	Married	2	2018-02-03	Primary	Poor	SJD
2.6	normal bw	42	35+	Other christians	Female	Not married	4	4+	no education	Next poor	SDE
2.8	normal bw	24	20-34	Other christians	Female	Married	2	2018-02-03	no education	Poor	NGD
3.2	normal bw	35	35+	Catholic	Female	Married	4	4+	Primary	Average	WGB
3	normal bw	29	20-34	Catholic	Female	Married	2	2018-02-03	SHS	Next rich	SBB
2.9	normal bw	48	35+	Other christians	Male	Married	4	4+	Primary	Next rich	WFA
3.2	normal bw	28	20-34	Other christians	Male	Married	3	2018-02-03	SHS	Poor	WFF
3.2	normal bw	21	20-34	Other christians	Male	Not married	0	1	JHS	Next rich	SAF
3.2	normal bw	23	20-34		Male	Married	3	2018-02-03	no education		SHG
2.7	normal bw	23	20-34		Male	Married	2	2018-02-03	JHS		CAQ
2.7	normal bw	27	20-34	Traditional	Male	Married	2	2018-02-03	no education	Next poor	SFD
3.4	normal bw	27	20-34		Male	Not married	3	2018-02-03	no education		WBE
3.1	normal bw	19	<20	Traditional	Male	Not married	0	1		Next rich	EAA
3	normal bw	26	20-34	Other christians	Male	Married	2	2018-02-03	no education	Average	EFD
2.8	normal bw	47	35+	Traditional	Female	Married	4	4+	no education	Poor	SAB
3.3	normal bw	41	35+	Catholic	Female	Not married	4	4+	JHS	Average	NCD
3.2	normal bw	18	<20	Catholic	Female	Not married	0	1	Primary	Average	SAA
2.8	normal bw	25	20-34	Catholic	Female	Married	2	2018-02-03	JHS	Average	NBB
3.2	normal bw	28	20-34	Other christians	Female	Married	3	2018-02-03	Primary	Next poor	NBD
3	normal bw	20	20-34	Catholic	Female	Married	2	2018-02-03	JHS	Next rich	NDE
3.3	normal bw	18	<20	Other christians	Male	Not married	0	1		Poor	SJA
2.6	normal bw	22	20-34	Traditional	Female	Married	4	4+	no education	Average	WFG
2.8	normal bw	19	<20	Traditional	Male	Not married	2	2018-02-03	no education	Poor	NCG
3	normal bw	31	20-34	Traditional	Male	Married	4	4+	no education	Next poor	NFG
2.9	normal bw	35	35+	Catholic	Female	Married	4	4+	no education	Poor	NAB
3.4	normal bw	37	35+	Traditional	Male	Married	4	4+	JHS	Rich	CAC
3.1	normal bw	39	35+	Islam	Male	Not married	4	4+	Primary	Poor	WFA
3.2	normal bw	33	20-34	Traditional	Female	Married	4	4+	no education	Average	SHG
2.8	normal bw	23	20-34	Traditional	Male	Not married	0	1	JHS	Next poor	EGD
3.3	normal bw	31	20-34	Traditional	Male	Not married	2	2018-02-03		Next rich	WED
3.2	normal bw	27	20-34	Catholic	Female	Married	3	2018-02-03		Poor	TBC
2.6	normal bw	18	<20	Traditional	Female	Not married	0	1		Next rich	NCG
3.4	normal bw	38	35+	Other christians	Female	Married	4	4+	Primary	Rich	CAI
2.8	normal bw	36	35+		Female	Married	4	4+	JHS		CAA
3.1	normal bw	18	<20	Traditional	Male	Not married	0	1	JHS	Average	EFA
3.7	normal bw	34	20-34	Other christians	Female	Married	3	2018-02-03	no education	Poor	SHD
3.2	normal bw	32	20-34	Catholic	Male	Married	2	2018-02-03	Tertiary	Rich	CAM
2.6	normal bw	25	20-34	Islam	Female	Married	2	2018-02-03	JHS	Rich	NEF
3	normal bw	24	20-34	Other christians	Male	Married	3	2018-02-03	Primary	Average	NGF
3	normal bw	24	20-34	Other christians	Female	Married	2	2018-02-03	Primary	Rich	WAF
3.2	normal bw	36	35+	Catholic	Female	Married	4	4+	SHS	Next rich	CAG
2.7	normal bw	20	20-34	Traditional	Female	Married	3	2018-02-03	no education	Poor	EGC
2.8	normal bw	31	20-34	Other christians	Male	Married	2	2018-02-03	no education	Next rich	NGD
3.6	normal bw	37	35+	Islam	Male	Married	4	4+	Primary	Rich	NGB
3.3	normal bw	36	35+		Male	Married	4	4+	Primary		NDD
3	normal bw	19	<20	Islam	Male	Not married	0	1	JHS	Average	NAA
2.7	normal bw	47	35+		Male	Married	0	1	no education		SFG
3.2	normal bw	20	20-34	Traditional	Male	Not married	2	2018-02-03	JHS	Next poor	SBD
3	normal bw	39	35+	Other christians	Female	Married	4	4+	no education	Poor	SDD
3.2	normal bw	32	20-34	Catholic	Female	Married	3	2018-02-03	Tertiary	Rich	NAA
3	normal bw	32	20-34	Other christians	Male	Married	4	4+	Primary	Average	ECE
3.2	normal bw	19	<20	Other christians	Female	Married	0	1	Primary	Rich	SGR
3	normal bw	28	20-34	Catholic	Male	Married	2	2018-02-03	JHS	Next rich	WEB
2.5	normal bw	25	20-34	Traditional	Female	Married	4	4+	no education	Poor	ECF
3.2	normal bw	47	35+	Other christians	Female	Not married	4	4+	no education	Average	WDE
3.1	normal bw	28	20-34	Catholic	Male	Married	3	2018-02-03	Primary	Poor	SFG
3.1	normal bw	27	20-34	Traditional	Female	Married	3	2018-02-03	Primary	Poor	SHF
3.2	normal bw	18	<20	Traditional	Female	Not married	0	1	Primary	Poor	SDG
3	normal bw	19	<20	Traditional	Male	Not married	0	1	JHS	Poor	WGC
2.5	normal bw	39	35+	Traditional	Male	Married	4	4+	no education	Next rich	SGK
2.8	normal bw	22	20-34	Other christians	Male	Married	3	2018-02-03	no education	Poor	SJB
3.2	normal bw	32	20-34	Other christians	Male	Married	3	2018-02-03	Primary	Average	SBF
3.2	normal bw	33	20-34	Catholic	Male	Married	4	4+	SHS	Poor	SGS
3.3	normal bw	32	20-34	Traditional	Female	Not married	4	4+	Primary	Poor	NEA
2.5	normal bw	19	<20	Other christians	Male	Not married	0	1		Next rich	SAG
2.7	normal bw	15	<20	Catholic	Male	Married	0	1	Primary	Next rich	NEA
2.8	normal bw	34	20-34	Other christians	Female	Married	3	2018-02-03	JHS	Rich	WBC
2.7	normal bw	27	20-34	Traditional	Female	Not married	3	2018-02-03	Primary	Next rich	NBG
2.6	normal bw	30	20-34	Catholic	Male	Married	2	2018-02-03	no education	Poor	SCF
3.5	normal bw	29	20-34	Other christians	Male	Married	2	2018-02-03	SHS	Next rich	WFE
2.6	normal bw	40	35+	Traditional	Male	Married	4	4+	no education	Poor	NCE
2.9	normal bw	44	35+	Traditional	Female	Married	4	4+	no education	Poor	SCG
3.2	normal bw	24	20-34	Traditional	Female	Married	2	2018-02-03	JHS	Poor	SGJ
2.8	normal bw	36	35+	Traditional	Female	Married	4	4+	Primary	Poor	EBA
2.5	normal bw	31	20-34	Traditional	Female	Married	4	4+	no education	Poor	EEG
2.9	normal bw	29	20-34	Other christians	Female	Married	4	4+	JHS	Next rich	CAP
3.5	normal bw	49	35+	Other christians	Female	Married	4	4+	Primary	Next rich	WCB
2.8	normal bw	20	20-34	Traditional	Male	Not married	0	1	JHS	Poor	EBE
2.7	normal bw	27	20-34	Catholic	Male	Not married	2	2018-02-03	JHS	Next rich	SGN
3.3	normal bw	31	20-34	Other christians	Male	Married	4	4+	JHS	Rich	CAK
2.7	normal bw	26	20-34	Other christians	Male	Married	0	1	SHS	Rich	NBD
2.9	normal bw	31	20-34	Other christians	Female	Married	4	4+	no education	Next rich	NDG
3.2	normal bw	39	35+	Traditional	Male	Married	4	4+	no education	Next poor	NCB
2.9	normal bw	42	35+	Traditional	Male	Not married	4	4+	no education	Poor	WGB
3.5	normal bw	22	20-34	Islam	Male	Married	0	1	Primary	Rich	NGE
2.7	normal bw	24	20-34	Catholic	Female	Married	1	1	SHS	Next rich	NAB
2.5	normal bw	31	20-34	Traditional	Male	Married	3	2018-02-03	no education	Next rich	ECG
3.2	normal bw	26	20-34	Catholic	Male	Not married	0	1	JHS	Rich	NEB
3.4	normal bw	21	20-34	Traditional	Male	Married	2	2018-02-03	no education	Next rich	WDC
2.8	normal bw	32	20-34	Other christians	Male	Not married	2	2018-02-03	no education	Poor	WBC
3.5	normal bw	42	35+	Traditional	Female	Married	4	4+	no education	Poor	NCG
2.8	normal bw	21	20-34	Other christians	Female	Not married	0	1	no education	Average	NCG
2.5	normal bw	21	20-34	Catholic	Male	Not married	0	1	no education	Next poor	SGT
2.8	normal bw	27	20-34	Traditional	Female	Married	4	4+	Primary	Poor	SCG
3.4	normal bw	21	20-34		Male	Married	0	1	SHS		SBB
2.9	normal bw	33	20-34	Catholic	Male	Married	2	2018-02-03	SHS	Rich	SBD
3.1	normal bw	25	20-34	Islam	Female	Married	2	2018-02-03	no education	Poor	NGL
3.2	normal bw	17	<20	Other christians	Male	Not married	0	1		Next poor	SBA
3.4	normal bw	33	20-34	Catholic	Female	Not married	4	4+	no education	Next poor	WEC
3	normal bw	45	35+	Traditional	Male	Married	4	4+	no education	Average	EAC
2.6	normal bw	41	35+	Other christians	Female	Married	4	4+	Primary	Poor	WFC
3.2	normal bw	23	20-34	Other christians	Female	Married	2	2018-02-03	Primary	Poor	TBB
2.7	normal bw	26	20-34	Traditional	Female	Married	4	4+	Primary	Next poor	NFD
2.6	normal bw	34	20-34	Traditional	Male	Married	4	4+	no education	Next rich	EGA
3	normal bw	32	20-34	Catholic	Male	Married	4	4+	Primary	Rich	WAA
2.8	normal bw	25	20-34	Other christians	Female	Married	3	2018-02-03	Primary	Next poor	SAG
2.6	normal bw	17	<20	Catholic	Male	Not married	0	1		Next poor	SFB
2.9	normal bw	26	20-34	Other christians	Female	Married	2	2018-02-03	JHS	Rich	CAM
3.2	normal bw	29	20-34	Catholic	Male	Married	3	2018-02-03	JHS	Average	SHF
3.6	normal bw	44	35+	Other christians	Male	Married	4	4+	no education	Poor	WAC
2.9	normal bw	24	20-34	Other christians	Female	Not married	0	1		Average	SAF
2.5	normal bw	17	<20	Other christians	Male	Not married	0	1	no education	Next poor	WAD
2.9	normal bw	31	20-34	Catholic	Male	Married	0	1	JHS	Average	WBE
2.7	normal bw	25	20-34	Catholic	Male	Married	3	2018-02-03	JHS	Next poor	NEB
2.7	normal bw	28	20-34	Other christians	Male	Married	0	1	Tertiary	Average	SDI
3	normal bw	18	<20	Traditional	Male	Not married	0	1	JHS	Next rich	SCG
3.2	normal bw	24	20-34	Islam	Female	Married	2	2018-02-03	Primary	Rich	CAF
3.5	normal bw	34	20-34	Islam	Male	Married	3	2018-02-03	JHS	Rich	NAD
2.8	normal bw	32	20-34	Catholic	Male	Married	3	2018-02-03	JHS	Rich	SGL
3	normal bw	30	20-34	Other christians	Male	Married	4	4+	no education	Poor	NGF
2.5	normal bw	20	20-34	Traditional	Female	Not married	0	1	JHS	Poor	SEI
3.2	normal bw	24	20-34	Islam	Male	Married	3	2018-02-03	JHS	Rich	WFA
3	normal bw	24	20-34	Catholic	Male	Not married	0	1	no education	Average	SCC
2.8	normal bw	33	20-34	Other christians	Male	Married	4	4+	Primary	Next poor	CAM
3	normal bw	32	20-34	Traditional	Male	Married	0	1	Primary	Average	NEF
2.8	normal bw	33	20-34	Other christians	Female	Married	2	2018-02-03	no education	Rich	SAC
2.9	normal bw	25	20-34	Traditional	Male	Married	3	2018-02-03	Primary	Poor	SEB
2.9	normal bw	20	20-34	Other christians	Male	Married	2	2018-02-03	JHS	Next poor	WCE
2.6	normal bw	22	20-34	Traditional	Female	Not married	0	1		Poor	SDG
2.6	normal bw	26	20-34	Traditional	Male	Married	3	2018-02-03	no education	Next poor	WAA
3.3	normal bw	37	35+	Catholic	Female	Married	4	4+	no education	Average	EFB
2.8	normal bw	27	20-34	Catholic	Female	Not married	2	2018-02-03	Primary	Poor	NEG
2.6	normal bw	31	20-34	Traditional	Female	Married	4	4+	no education	Poor	EEC
3	normal bw	28	20-34	Other christians	Male	Not married	3	2018-02-03	no education	Next poor	SDH
3.1	normal bw	47	35+	Traditional	Female	Married	4	4+	no education	Next rich	SDH
3.7	normal bw	40	35+	Islam	Female	Married	3	2018-02-03	Tertiary	Rich	CAN
2.6	normal bw	44	35+	Traditional	Male	Married	4	4+	Primary	Average	SAE
2.6	normal bw	31	20-34	Traditional	Female	Married	4	4+	no education	Next poor	SCC
2.7	normal bw	42	35+	Other christians	Female	Not married	4	4+	Primary	Next rich	SAF
2.6	normal bw	24	20-34	Islam	Female	Married	0	1	no education	Rich	NGG
3.2	normal bw	26	20-34	Catholic	Male	Married	2	2018-02-03	Primary	Next rich	SFF
3.6	normal bw	32	20-34	Other christians	Male	Married	4	4+	Primary	Next rich	NEA
2.8	normal bw	21	20-34	Islam	Male	Not married	0	1	Primary	Rich	WCA
3.2	normal bw	20	20-34	Traditional	Male	Married	0	1	no education	Average	NDE
3.2	normal bw	29	20-34	Traditional	Female	Married	4	4+	Primary	Poor	EEE
3.5	normal bw	19	<20		Male	Married	0	1	JHS		NEB
2.8	normal bw	18	<20	Traditional	Male	Not married	2	2018-02-03		Average	WGB
3.1	normal bw	18	<20	Traditional	Female	Not married	2	2018-02-03		Poor	WGF
3.1	normal bw	37	35+	Traditional	Male	Married	4	4+	no education	Next poor	EBF
2.9	normal bw	31	20-34	Traditional	Male	Not married	2	2018-02-03		Next poor	EEC
3	normal bw	40	35+	Traditional	Male	Married	4	4+	no education	Next poor	WEB
3	normal bw	27	20-34		Female	Married	2	2018-02-03	Primary		WAD
2.9	normal bw	32	20-34	Catholic	Female	Not married	2	2018-02-03		Next rich	SBB
3.4	normal bw	15	<20	Other christians	Male	Not married	4	4+	JHS	Poor	NCG
2.6	normal bw	29	20-34	Traditional	Male	Married	3	2018-02-03	no education	Next poor	NCA
3.2	normal bw	29	20-34	Catholic	Female	Married	4	4+	JHS	Rich	NGC
3	normal bw	22	20-34	Other christians	Male	Married	2	2018-02-03	Primary	Poor	SAG
3.6	normal bw	35	35+	Other christians	Male	Not married	4	4+	Primary	Next poor	WAG
3.8	normal bw	24	20-34	Islam	Male	Married	2	2018-02-03	no education	Next poor	SHB
3.2	normal bw	30	20-34	Traditional	Male	Married	4	4+	no education	Poor	EEE
3	normal bw	24	20-34	Other christians	Female	Married	3	2018-02-03	no education	Rich	TBB
2.7	normal bw	25	20-34	Other christians	Female	Married	3	2018-02-03	Primary	Next rich	NEB
2.9	normal bw	49	35+	Catholic	Female	Married	4	4+	Primary	Next rich	WEB
3.2	normal bw	34	20-34	Catholic	Male	Married	3	2018-02-03	Primary	Poor	NFC
3	normal bw	40	35+	Other christians	Male	Married	4	4+	SHS	Rich	SGR
2.7	normal bw	31	20-34	Other christians	Female	Married	2	2018-02-03	no education	Next poor	TBC
2.9	normal bw	23	20-34	Traditional	Female	Married	2	2018-02-03	no education	Poor	SGL
3.4	normal bw	20	20-34	Other christians	Male	Not married	2	2018-02-03	JHS	Next rich	SHG
3.2	normal bw	35	35+	Catholic	Male	Married	4	4+	no education	Average	SEH
3.2	normal bw	24	20-34	Catholic	Male	Married	0	1	SHS	Next poor	WEB
2.5	normal bw	17	<20	Other christians	Male	Not married	2	2018-02-03	Primary	Average	NFC
2.8	normal bw	45	35+	Other christians	Female	Not married	4	4+	no education	Rich	WEF
2.5	normal bw	20	20-34	Other christians	Female	Married	2	2018-02-03		Average	WBA
2.8	normal bw	28	20-34	Traditional	Female	Not married	3	2018-02-03	SHS	Poor	SBF
3.2	normal bw	32	20-34	Other christians	Female	Not married	3	2018-02-03	Primary	Average	WEE
3.5	normal bw	32	20-34	Traditional	Male	Married	3	2018-02-03	no education	Next poor	EFA
3.3	normal bw	19	<20	Traditional	Male	Not married	0	1	Primary	Next poor	EDH
2.9	normal bw	31	20-34	Traditional	Female	Not married	3	2018-02-03		Poor	EEB
3.1	normal bw	28	20-34	Catholic	Male	Not married	2	2018-02-03		Rich	CAS
3.2	normal bw	30	20-34	Traditional	Female	Married	4	4+	no education	Average	ECA
2.8	normal bw	21	20-34	Other christians	Male	Married	2	2018-02-03	JHS	Poor	SJD
2.5	normal bw	20	20-34	Islam	Female	Married	2	2018-02-03	no education	Next poor	WAG
2.8	normal bw	24	20-34	Traditional	Male	Married	0	1	no education	Next rich	NFG
3.6	normal bw	35	35+	Catholic	Male	Not married	2	2018-02-03	Primary	Rich	SGS
3	normal bw	18	<20	Other christians	Male	Not married	0	1		Poor	WDG
3.4	normal bw	32	20-34	Catholic	Male	Married	4	4+	Primary	Average	WDA
3.7	normal bw	30	20-34	Other christians	Female	Married	2	2018-02-03	SHS	Rich	TBA
2.5	normal bw	35	35+	Other christians	Female	Married	3	2018-02-03	no education	Next rich	WDE
3.1	normal bw	45	35+	Islam	Female	Married	4	4+	Primary	Rich	NFD
3.1	normal bw	25	20-34	Islam	Male	Married	2	2018-02-03	Primary	Next rich	EFG
2.5	normal bw	17	<20	Islam	Female	Not married	0	1	Primary	Rich	WFB
3.9	normal bw	21	20-34	Catholic	Male	Married	3	2018-02-03	no education	Next poor	SGR
3.2	normal bw	31	20-34	Catholic	Male	Married	3	2018-02-03	no education	Next rich	SCG
3.1	normal bw	24	20-34	Other christians	Male	Married	2	2018-02-03	SHS	Poor	WGB
3.5	normal bw	32	20-34	Traditional	Female	Married	3	2018-02-03	no education	Poor	SFG
2.9	normal bw	19	<20	Traditional	Male	Married	2	2018-02-03	no education	Poor	NDF
3	normal bw	29	20-34	Traditional	Male	Married	4	4+	Primary	Poor	SHE
2.8	normal bw	26	20-34	Catholic	Female	Not married	0	1	SHS	Next poor	WEC
2.7	normal bw	28	20-34	Catholic	Male	Married	3	2018-02-03	Primary	Rich	SBG
3.1	normal bw	36	35+	Catholic	Male	Married	4	4+	no education	Rich	NAC
2.8	normal bw	19	<20	Other christians	Female	Not married	0	1		Average	WEA
3	normal bw	21	20-34	Traditional	Male	Not married	0	1	JHS	Poor	WCC
3.3	normal bw	32	20-34	Other christians	Female	Married	4	4+	Primary	Next rich	SGM
3.3	normal bw	29	20-34	Traditional	Male	Married	3	2018-02-03	Tertiary	Next poor	TBB
3.2	normal bw	37	35+	Catholic	Male	Married	4	4+	Primary	Rich	WFB
2.8	normal bw	19	<20	Catholic	Male	Not married	0	1	Primary	Poor	WCD
3.4	normal bw	30	20-34	Catholic	Male	Married	4	4+	no education	Next rich	NBC
2.8	normal bw	23	20-34	Other christians	Female	Married	4	4+	Primary	Poor	SJA
2.8	normal bw	20	20-34	Catholic	Female	Not married	0	1	JHS	Poor	SGJ
2.5	normal bw	23	20-34	Traditional	Female	Married	2	2018-02-03	Primary	Next poor	NAE
2.9	normal bw	24	20-34	Traditional	Male	Not married	2	2018-02-03		Next poor	SBA
3.3	normal bw	28	20-34	Catholic	Female	Married	0	1	Tertiary	Rich	SHD
2.9	normal bw	19	<20		Male	Married	0	1	JHS		SHC
3.7	normal bw	38	35+		Male	Married	4	4+	JHS		WCF
3.5	normal bw	31	20-34	Catholic	Male	Married	2	2018-02-03	no education	Next rich	WDX
2.5	normal bw	44	35+	Catholic	Male	Married	0	1	no education	Next rich	SJC
3.4	normal bw	36	35+	Traditional	Male	Married	4	4+	SHS	Next rich	WEG
2.9	normal bw	21	20-34	Islam	Female	Married	0	1	Primary	Average	NDE
2.9	normal bw	35	35+	Other christians	Male	Married	2	2018-02-03	no education	Poor	NDB
2.9	normal bw	32	20-34	Other christians	Male	Married	4	4+	no education	Poor	SGM
2.6	normal bw	29	20-34	Traditional	Male	Married	4	4+	no education	Average	WAA
2.9	normal bw	25	20-34	Traditional	Male	Married	2	2018-02-03	JHS	Next rich	NEA
3.2	normal bw	21	20-34	Other christians	Female	Not married	0	1	Primary	Average	WBA
3.2	normal bw	24	20-34	Catholic	Male	Married	2	2018-02-03	no education	Average	WGA
3.1	normal bw	29	20-34	Catholic	Female	Married	3	2018-02-03	JHS	Next rich	EFC
3.7	normal bw	37	35+	Traditional	Male	Married	4	4+	Primary	Poor	SHE
2.6	normal bw	37	35+	Other christians	Male	Married	4	4+	no education	Poor	WCD
2.7	normal bw	28	20-34	Other christians	Male	Married	3	2018-02-03	Primary	Poor	SJA
3	normal bw	41	35+	Traditional	Female	Married	4	4+	no education	Next poor	SGP
2.8	normal bw	16	<20	Other christians	Male	Married	0	1	no education	Rich	NCF
3	normal bw	25	20-34	Traditional	Female	Married	3	2018-02-03	no education	Next rich	WBB
3.1	normal bw	25	20-34	Other christians	Female	Married	3	2018-02-03	JHS	Next poor	SEE
3.2	normal bw	26	20-34		Male	Married	2	2018-02-03	Tertiary		WEF
2.8	normal bw	24	20-34	Traditional	Female	Married	3	2018-02-03	JHS	Poor	WGA
2.7	normal bw	20	20-34		Female	Not married	0	1	JHS		NFA
3.2	normal bw	21	20-34	Traditional	Male	Married	2	2018-02-03	Primary	Poor	EBB
2.6	normal bw	17	<20	Other christians	Female	Not married	0	1		Next rich	SED
3	normal bw	26	20-34	Other christians	Female	Married	3	2018-02-03	Primary	Next poor	WAG
2.5	normal bw	26	20-34	Traditional	Female	Married	2	2018-02-03	JHS	Next poor	SBH
2.7	normal bw	33	20-34	Traditional	Female	Married	4	4+	JHS	Next rich	SGK
3.2	normal bw	33	20-34	Other christians	Male	Married	3	2018-02-03	no education	Next poor	WEE
2.8	normal bw	35	35+	Other christians	Female	Married	4	4+	no education	Next rich	SGK
2.9	normal bw	22	20-34	Catholic	Male	Not married	2	2018-02-03	Primary	Poor	SFE
2.6	normal bw	41	35+	Other christians	Male	Married	4	4+	Primary	Rich	NCG
2.9	normal bw	23	20-34	Other christians	Female	Married	2	2018-02-03	Primary	Next poor	SAG
3.4	normal bw	26	20-34	Other christians	Male	Married	2	2018-02-03	no education	Rich	SGK
3.8	normal bw	27	20-34	Catholic	Female	Married	0	1	Primary	Next rich	SCA
3.5	normal bw	29	20-34	Traditional	Male	Married	2	2018-02-03	no education	Average	EFG
3	normal bw	31	20-34	Traditional	Male	Married	4	4+	no education	Poor	EFB
3	normal bw	22	20-34	Other christians	Female	Married	2	2018-02-03	JHS	Average	NBF
3	normal bw	27	20-34	Traditional	Female	Married	0	1	Primary	Next poor	WAF
3.3	normal bw	31	20-34	Other christians	Male	Married	3	2018-02-03	SHS	Poor	WGA
2.7	normal bw	28	20-34	Other christians	Male	Married	3	2018-02-03	no education	Rich	NGA
3.2	normal bw	16	<20	Traditional	Male	Not married	0	1		Poor	EEE
3	normal bw	26	20-34	Other christians	Female	Married	3	2018-02-03	no education	Poor	WCB
3.4	normal bw	16	<20	Other christians	Female	Not married	0	1	Primary	Next poor	WCD
3.5	normal bw	31	20-34	Other christians	Female	Married	2	2018-02-03	JHS	Rich	SAF
3.1	normal bw	33	20-34	Catholic	Male	Married	4	4+	Primary	Poor	WAE
2.8	normal bw	19	<20	Traditional	Male	Not married	0	1		Next poor	SFG
3.2	normal bw	31	20-34	Traditional	Male	Married	4	4+	Primary	Poor	WDB
3.5	normal bw	37	35+	Traditional	Male	Married	4	4+	no education	Average	EFG
2.5	normal bw	24	20-34	Other christians	Female	Not married	0	1	SHS	Rich	WFF
3.2	normal bw	23	20-34	Other christians	Female	Married	0	1	no education	Average	SGJ
3.4	normal bw	21	20-34	Other christians	Female	Married	3	2018-02-03	JHS	Poor	NEA
3.6	normal bw	28	20-34	Other christians	Male	Married	3	2018-02-03	JHS	Next rich	NGE
3.2	normal bw	40	35+	Other christians	Male	Married	4	4+	SHS	Rich	CAL
2.8	normal bw	25	20-34	Traditional	Female	Married	2	2018-02-03	JHS	Next rich	EGB
2.7	normal bw	25	20-34	Catholic	Male	Not married	2	2018-02-03		Rich	SGS
3	normal bw	27	20-34	Catholic	Male	Married	2	2018-02-03	JHS	Rich	NBD
3.1	normal bw	43	35+	Other christians	Female	Not married	3	2018-02-03	no education	Average	SJC
2.8	normal bw	21	20-34	Other christians	Male	Married	2	2018-02-03	JHS	Poor	TBA
3.2	normal bw	22	20-34	Other christians	Male	Married	4	4+	no education	Average	SBH
2.6	normal bw	17	<20	Catholic	Female	Married	0	1	JHS	Next rich	SAB
3.4	normal bw	32	20-34	Other christians	Female	Married	4	4+	Primary	Next poor	EBC
3.6	normal bw	37	35+	Traditional	Male	Married	0	1	no education	Next poor	WFC
3.3	normal bw	21	20-34	Islam	Female	Married	0	1	JHS	Rich	SGS
2.9	normal bw	21	20-34	Other christians	Female	Not married	2	2018-02-03	Primary	Next rich	SJA
3.5	normal bw	28	20-34	Traditional	Female	Married	3	2018-02-03	Primary	Poor	SCF
3	normal bw	29	20-34	Catholic	Male	Married	2	2018-02-03	no education	Poor	NFD
2.5	normal bw	24	20-34	Catholic	Male	Not married	0	1		Rich	CAJ
2.7	normal bw	24	20-34	Traditional	Male	Married	0	1	JHS	Next poor	EFH
2.6	normal bw	43	35+	Other christians	Female	Married	4	4+	Primary	Next rich	NDD
2.7	normal bw	19	<20	Traditional	Male	Not married	0	1	no education	Next poor	SCD
2.5	normal bw	28	20-34	Traditional	Female	Married	3	2018-02-03	Primary	Average	SGS
3.4	normal bw	35	35+	Traditional	Male	Not married	4	4+	no education	Poor	EFH
3.3	normal bw	40	35+	Other christians	Female	Married	3	2018-02-03	Primary	Poor	NFG
2.8	normal bw	28	20-34	Catholic	Male	Married	4	4+	no education	Average	NDG
2.8	normal bw	42	35+	Traditional	Male	Married	4	4+	no education	Poor	EEF
3.2	normal bw	31	20-34	Catholic	Male	Married	0	1	Tertiary	Rich	SGU
2.5	normal bw	22	20-34	Other christians	Female	Married	0	1	JHS	Next rich	WCD
2.7	normal bw	18	<20		Male	Not married	0	1	JHS		SCG
2.9	normal bw	20	20-34	Islam	Male	Not married	0	1		Rich	CBA
2.5	normal bw	30	20-34	Other christians	Female	Married	3	2018-02-03	Primary	Next poor	ECB
3.4	normal bw	40	35+	Other christians	Male	Married	4	4+	no education	Poor	WGC
3.1	normal bw	37	35+	Other christians	Male	Married	0	1	no education	Next rich	WDE
2.6	normal bw	40	35+	Other christians	Male	Married	4	4+	no education	Poor	SHA
3.1	normal bw	26	20-34	Catholic	Male	Not married	2	2018-02-03		Rich	WEI
2.8	normal bw	30	20-34	Other christians	Male	Married	4	4+	JHS	Next rich	NCB
3	normal bw	26	20-34	Traditional	Female	Married	3	2018-02-03	JHS	Next rich	CAI
2.9	normal bw	24	20-34	Other christians	Female	Not married	0	1		Rich	CAK
3	normal bw	37	35+	Traditional	Female	Married	4	4+	no education	Average	SGJ
3	normal bw	20	20-34	Other christians	Female	Married	2	2018-02-03	Primary	Average	WBA
3.8	normal bw	32	20-34	Catholic	Male	Married	4	4+	JHS	Average	SBH
3.4	normal bw	22	20-34	Catholic	Male	Not married	0	1	JHS	Rich	CAK
2.5	normal bw	19	<20	Traditional	Female	Not married	1	1	JHS	Poor	EAG
3.5	normal bw	30	20-34	Catholic	Male	Married	3	2018-02-03	Primary	Average	WCF
3.5	normal bw	31	20-34	Other christians	Female	Married	4	4+	Primary	Next rich	NGB
2.9	normal bw	34	20-34	Traditional	Male	Married	3	2018-02-03	Primary	Next poor	SGS
3.3	normal bw	34	20-34	Catholic	Male	Married	4	4+	Primary	Next rich	NDE
2.7	normal bw	30	20-34	Other christians	Male	Married	4	4+	Primary	Next poor	NAF
3.4	normal bw	26	20-34	Catholic	Male	Married	0	1	SHS	Rich	CBE
2.6	normal bw	18	<20	Catholic	Female	Not married	0	1	JHS	Average	SDA
2.7	normal bw	23	20-34	Other christians	Female	Not married	2	2018-02-03	Primary	Next rich	SHC
2.7	normal bw	45	35+	Traditional	Female	Married	4	4+	no education	Poor	EBA
2.8	normal bw	29	20-34	Islam	Male	Not married	0	1	JHS	Rich	CAU
3.2	normal bw	31	20-34	Traditional	Male	Married	3	2018-02-03	Primary	Next poor	SGR
3	normal bw	23	20-34	Other christians	Male	Married	3	2018-02-03	Primary	Poor	WGA
2.5	normal bw	25	20-34	Catholic	Male	Married	2	2018-02-03	JHS	Next rich	SAE
3.4	normal bw	29	20-34	Other christians	Male	Married	3	2018-02-03	no education	Poor	WDG
2.5	normal bw	15	<20	Traditional	Male	Not married	0	1	JHS	Next poor	EAB
3.5	normal bw	24	20-34	Other christians	Male	Married	2	2018-02-03	JHS	Next rich	NEA
2.7	normal bw	21	20-34	Traditional	Male	Married	4	4+	Primary	Poor	SEB
3	normal bw	43	35+	Other christians	Female	Married	4	4+	Primary	Average	NDA
2.7	normal bw	40	35+	Traditional	Male	Married	4	4+	Primary	Next rich	CAB
2.8	normal bw	25	20-34	Catholic	Male	Married	2	2018-02-03	no education	Next rich	WBB
2.8	normal bw	32	20-34		Female	Married	4	4+	no education		WGB
2.5	normal bw	36	35+	Catholic	Female	Married	3	2018-02-03	JHS	Rich	CAU
2.9	normal bw	28	20-34	Traditional	Male	Not married	2	2018-02-03	no education	Average	EEC
3.3	normal bw	21	20-34	Other christians	Female	Married	2	2018-02-03	Primary	Next poor	EBD
3	normal bw	42	35+	Other christians	Female	Married	4	4+	Primary	Poor	WCE
2.7	normal bw	33	20-34	Traditional	Female	Married	2	2018-02-03	SHS	Rich	SBB
3.6	normal bw	23	20-34	Other christians	Female	Not married	2	2018-02-03		Rich	CAI
2.9	normal bw	28	20-34	Other christians	Male	Not married	0	1	JHS	Next poor	NCD
3.4	normal bw	29	20-34	Catholic	Male	Married	4	4+	no education	Poor	EGA
2.5	normal bw	17	<20	Traditional	Male	Married	0	1	JHS	Next poor	WBB
3	normal bw	26	20-34		Male	Married	2	2018-02-03	Primary		EEF
2.5	normal bw	23	20-34		Female	Married	3	2018-02-03	Primary		WAF
3	normal bw	23	20-34	Catholic	Male	Married	2	2018-02-03	JHS	Rich	NCA
2.8	normal bw	19	<20		Female	Not married	2	2018-02-03			WFD
3.5	normal bw	42	35+	Catholic	Male	Married	4	4+	no education	Average	EBG
2.6	normal bw	17	<20	Other christians	Female	Not married	0	1	JHS	Poor	SHH
2.6	normal bw	26	20-34	Traditional	Female	Married	3	2018-02-03	no education	Average	WCB
3.6	normal bw	24	20-34	Catholic	Male	Not married	0	1		Rich	CAC
2.8	normal bw	24	20-34	Islam	Male	Married	3	2018-02-03	JHS	Rich	CAM
2.6	normal bw	18	<20	Traditional	Male	Married	0	1	no education	Poor	EGE
2.5	normal bw	39	35+	Traditional	Female	Married	3	2018-02-03	SHS	Next rich	SHB
3.2	normal bw	28	20-34	Islam	Male	Married	3	2018-02-03	Primary	Next poor	WGD
3.1	normal bw	27	20-34	Islam	Female	Married	2	2018-02-03	Primary	Rich	NGG
2.8	normal bw	19	<20		Female	Married	0	1	Primary		NAE
2.9	normal bw	25	20-34	Catholic	Male	Not married	0	1		Rich	CAM
2.6	normal bw	22	20-34	Islam	Female	Married	2	2018-02-03	Primary	Next rich	WGB
2.8	normal bw	30	20-34	Traditional	Male	Married	4	4+	Primary	Next poor	NFF
3	normal bw	26	20-34	Other christians	Female	Not married	2	2018-02-03		Poor	SBA
3.3	normal bw	29	20-34	Traditional	Male	Married	2	2018-02-03	JHS	Poor	WEG
2.8	normal bw	20	20-34	Traditional	Female	Not married	0	1		Poor	SJD
2.8	normal bw	19	<20	Traditional	Female	Not married	0	1		Next poor	WDE
3.3	normal bw	23	20-34	Islam	Male	Married	2	2018-02-03	JHS	Next rich	NGA
3.2	normal bw	22	20-34	Other christians	Male	Not married	0	1		Average	SDE
3.2	normal bw	28	20-34	Catholic	Male	Not married	4	4+	SHS	Next rich	SAA
3.2	normal bw	33	20-34	Other christians	Female	Married	2	2018-02-03	SHS	Rich	CAT
2.5	normal bw	18	<20	Traditional	Male	Not married	0	1		Poor	EGA
3.7	normal bw	23	20-34	Catholic	Female	Married	2	2018-02-03	Primary	Average	SFD
2.5	normal bw	28	20-34	Traditional	Female	Married	0	1	JHS	Next rich	NDF
2.9	normal bw	18	<20	Catholic	Male	Not married	0	1		Poor	WCA
2.7	normal bw	25	20-34	Other christians	Female	Married	3	2018-02-03	Primary	Average	SHG
3	normal bw	25	20-34	Traditional	Male	Not married	0	1	SHS	Next poor	EEC
2.7	normal bw	44	35+	Traditional	Male	Married	4	4+	no education	Poor	EEE
4	normal bw	27	20-34	Islam	Male	Not married	3	2018-02-03	no education	Rich	NAG
3.2	normal bw	22	20-34	Other christians	Male	Married	0	1	no education	Next poor	WCB
3.5	normal bw	24	20-34	Catholic	Male	Married	0	1	JHS	Rich	SJC
3.3	normal bw	29	20-34	Traditional	Male	Married	4	4+	Primary	Poor	SHA
3	normal bw	40	35+	Catholic	Male	Married	4	4+	JHS	Next rich	EFH
2.7	normal bw	33	20-34	Traditional	Male	Married	4	4+	no education	Poor	SHC
2.9	normal bw	31	20-34		Male	Married	4	4+	Primary		NDD
3.4	normal bw	34	20-34	Traditional	Female	Married	0	1	no education	Average	SHJ
3.7	normal bw	27	20-34	Catholic	Male	Married	2	2018-02-03	JHS	Rich	NDB
2.6	normal bw	29	20-34	Islam	Male	Married	3	2018-02-03	JHS	Rich	NGB
3.3	normal bw	25	20-34	Islam	Male	Not married	4	4+	JHS	Rich	CBA
3.1	normal bw	25	20-34	Traditional	Male	Married	2	2018-02-03	Primary	Next rich	NDA
2.8	normal bw	21	20-34	Traditional	Female	Not married	2	2018-02-03		Average	SBE
2.8	normal bw	31	20-34	Traditional	Male	Not married	4	4+		Average	EDF
2.8	normal bw	36	35+	Traditional	Female	Married	4	4+	Primary	Average	EGC
3.3	normal bw	33	20-34	Catholic	Female	Not married	0	1	Tertiary	Rich	CAG
2.6	normal bw	35	35+	Traditional	Female	Not married	4	4+	no education	Next rich	WAF
2.7	normal bw	35	35+	Catholic	Female	Not married	2	2018-02-03		Rich	CAB
2.9	normal bw	22	20-34	Other christians	Female	Not married	2	2018-02-03		Poor	WGB
3.4	normal bw	32	20-34	Catholic	Male	Married	0	1	Tertiary	Rich	SGS
2.5	normal bw	21	20-34	Traditional	Female	Not married	0	1	SHS	Poor	WGA
3	normal bw	26	20-34	Catholic	Male	Married	2	2018-02-03	JHS	Rich	SFE
2.8	normal bw	29	20-34	Other christians	Male	Married	4	4+	Primary	Next rich	WAB
3.4	normal bw	25	20-34	Traditional	Female	Married	2	2018-02-03	SHS	Next rich	ECF
2.6	normal bw	26	20-34	Islam	Female	Married	0	1	JHS	Rich	NGE
3	normal bw	20	20-34	Other christians	Female	Not married	0	1	Primary	Poor	SFA
2.8	normal bw	25	20-34	Catholic	Female	Married	2	2018-02-03	Primary	Next rich	EDG
2.8	normal bw	42	35+	Traditional	Female	Married	4	4+	no education	Next poor	EAB
2.5	normal bw	26	20-34	Islam	Female	Married	3	2018-02-03	JHS	Poor	NFF
3.3	normal bw	28	20-34	Other christians	Female	Not married	2	2018-02-03	SHS	Rich	CAF
2.6	normal bw	48	35+	Other christians	Male	Married	4	4+	no education	Poor	WDZ
3.2	normal bw	22	20-34	Traditional	Female	Married	3	2018-02-03	no education	Average	NBF
3.5	normal bw	26	20-34		Male	Married	2	2018-02-03	JHS		WFE
3	normal bw	34	20-34	Catholic	Female	Married	4	4+	JHS	Next rich	SBE
3	normal bw	29	20-34	Catholic	Female	Married	3	2018-02-03	SHS	Next poor	ECG
2.8	normal bw	21	20-34	Catholic	Female	Married	2	2018-02-03	Primary	Next poor	WBB
2.8	normal bw	39	35+	Traditional	Male	Married	4	4+	no education	Poor	EAB
2.5	normal bw	17	<20	Other christians	Female	Not married	0	1	Primary	Next poor	CAR
3.2	normal bw	37	35+	Traditional	Female	Married	4	4+	no education	Poor	WAC
3.4	normal bw	25	20-34	Traditional	Male	Married	3	2018-02-03	Primary	Poor	EAA
3.6	normal bw	34	20-34	Traditional	Male	Married	4	4+	Primary	Next poor	NAB
2.7	normal bw	19	<20	Other christians	Male	Married	2	2018-02-03	JHS	Average	NED
2.6	normal bw	17	<20	Traditional	Female	Not married	0	1	Primary	Next rich	ECG
3	normal bw	27	20-34	Traditional	Male	Not married	2	2018-02-03		Next poor	EEB
2.7	normal bw	30	20-34	Catholic	Male	Married	3	2018-02-03	JHS	Rich	CAC
2.6	normal bw	23	20-34	Islam	Male	Not married	0	1	JHS	Rich	CAM
2.5	normal bw	29	20-34	Catholic	Female	Married	4	4+	Primary	Next poor	NGF
2.8	normal bw	21	20-34	Traditional	Male	Not married	0	1	Primary	Average	SDF
3	normal bw	33	20-34	Other christians	Female	Married	2	2018-02-03	no education	Rich	WFG
2.5	normal bw	23	20-34	Traditional	Male	Not married	0	1	JHS	Next poor	EDH
3	normal bw	34	20-34	Islam	Male	Married	2	2018-02-03	JHS	Rich	NGA
3	normal bw	19	<20	Traditional	Male	Not married	0	1		Next rich	NDB
3.3	normal bw	29	20-34	Other christians	Male	Married	3	2018-02-03	JHS	Next rich	WEE
3.2	normal bw	19	<20	Traditional	Female	Married	2	2018-02-03	Primary	Next poor	SHH
3	normal bw	21	20-34	Other christians	Male	Not married	0	1		Poor	TBA
3.4	normal bw	45	35+	Traditional	Male	Married	4	4+	Primary	Poor	SHD
3.2	normal bw	19	<20	Traditional	Male	Not married	4	4+		Average	NCC
2.7	normal bw	16	<20	Catholic	Male	Not married	0	1	Primary	Next rich	SBE
2.6	normal bw	17	<20	Catholic	Female	Not married	0	1		Next poor	EDG
3.4	normal bw	38	35+	Traditional	Male	Married	4	4+	no education	Poor	EBA
3.2	normal bw	38	35+	Traditional	Male	Not married	4	4+	no education	Average	SDG
3.5	normal bw	27	20-34	Other christians	Male	Not married	2	2018-02-03		Rich	SGS
2.8	normal bw	31	20-34	Traditional	Female	Married	4	4+	Primary	Average	WFE
3.1	normal bw	14	<20	Catholic	Female	Married	0	1	Primary	Rich	CAU
3.2	normal bw	24	20-34		Male	Married	2	2018-02-03	Primary		EGC
2.5	normal bw	18	<20	Other christians	Male	Not married	0	1		Next poor	SGJ
3.5	normal bw	33	20-34	Traditional	Male	Married	0	1	Primary	Average	SCB
3.2	normal bw	28	20-34	Other christians	Female	Married	3	2018-02-03	SHS	Next rich	NGF
2.5	normal bw	28	20-34	Islam	Male	Married	3	2018-02-03	Tertiary	Rich	CAL
2.5	normal bw	44	35+	Traditional	Male	Married	4	4+	no education	Poor	EAA
2.5	normal bw	21	20-34	Islam	Male	Not married	0	1		Average	NGB
3.1	normal bw	28	20-34	Catholic	Female	Married	0	1	SHS	Rich	NBG
2.8	normal bw	25	20-34	Traditional	Female	Not married	0	1	JHS	Rich	SBB
3.3	normal bw	30	20-34	Other christians	Male	Married	4	4+	no education	Poor	SHH
3.8	normal bw	22	20-34	Traditional	Female	Married	2	2018-02-03	JHS	Next poor	TBA
2.9	normal bw	40	35+	Other christians	Male	Married	4	4+	no education	Next poor	SHC
2.9	normal bw	48	35+	Other christians	Male	Not married	4	4+	Primary	Poor	WGB
3.1	normal bw	28	20-34	Other christians	Male	Married	3	2018-02-03	JHS	Poor	WAB
3	normal bw	29	20-34	Traditional	Female	Married	4	4+	no education	Poor	EEE
3.1	normal bw	35	35+	Traditional	Male	Married	4	4+	Primary	Poor	SHD
3.2	normal bw	35	35+	Other christians	Female	Married	0	1	SHS	Rich	ECA
2.7	normal bw	28	20-34	Traditional	Male	Not married	0	1	JHS	Next poor	EGF
2.5	normal bw	33	20-34	Catholic	Female	Married	3	2018-02-03	JHS	Next rich	SBA
3.8	normal bw	33	20-34	Traditional	Female	Married	4	4+	no education	Next poor	NCG
2.5	normal bw	24	20-34	Traditional	Male	Married	0	1	SHS	Poor	EFA
3.5	normal bw	45	35+	Traditional	Female	Married	4	4+	Primary	Next poor	WFA
3.2	normal bw	28	20-34	Traditional	Male	Not married	4	4+	no education	Next rich	EAF
2.9	normal bw	47	35+	Traditional	Male	Married	4	4+	no education	Poor	SJD
4	normal bw	24	20-34	Other christians	Female	Married	3	2018-02-03	Primary	Next poor	WGB
3	normal bw	26	20-34	Traditional	Male	Not married	3	2018-02-03	no education	Next poor	WGD
3.6	normal bw	24	20-34	Catholic	Female	Married	0	1	Primary	Rich	CAB
2.8	normal bw	25	20-34	Other christians	Female	Married	2	2018-02-03	SHS	Next rich	NGB
3.3	normal bw	17	<20	Catholic	Male	Not married	0	1	JHS	Next rich	SAH
3.5	normal bw	38	35+	Other christians	Male	Married	4	4+	no education	Next poor	WGA
2.6	normal bw	22	20-34	Other christians	Female	Not married	4	4+		Next poor	SJC
3.1	normal bw	18	<20	Catholic	Female	Married	0	1	JHS	Rich	EFD
3.8	normal bw	26	20-34	Catholic	Male	Married	0	1	Primary	Next rich	SHA
4	normal bw	26	20-34	Catholic	Male	Married	2	2018-02-03	no education	Rich	SGT
3.4	normal bw	28	20-34	Traditional	Female	Married	2	2018-02-03	Primary	Average	EEB
2.6	normal bw	39	35+	Traditional	Female	Married	4	4+	Primary	Poor	WAC
3.2	normal bw	26	20-34	Traditional	Male	Married	3	2018-02-03	JHS	Poor	SJD
3.1	normal bw	29	20-34	Catholic	Male	Not married	3	2018-02-03	Primary	Average	SDC
3	normal bw	24	20-34	Other christians	Male	Not married	2	2018-02-03	SHS	Average	WCC
3.3	normal bw	23	20-34	Traditional	Male	Married	2	2018-02-03	Primary	Poor	ECA
3.2	normal bw	29	20-34	Islam	Female	Not married	2	2018-02-03		Rich	NGC
3.1	normal bw	28	20-34	Catholic	Male	Married	3	2018-02-03	Primary	Next rich	NGK
2.6	normal bw	27	20-34	Other christians	Male	Married	3	2018-02-03	Primary	Average	WGC
3.8	normal bw	22	20-34	Catholic	Female	Married	0	1	SHS	Rich	CAA
3.2	normal bw	26	20-34	Traditional	Male	Not married	0	1	SHS	Poor	ECC
2.8	normal bw	38	35+	Traditional	Male	Married	4	4+	no education	Poor	SGR
3.7	normal bw	41	35+	Catholic	Male	Married	4	4+	Primary	Poor	SHE
3.1	normal bw	33	20-34	Traditional	Female	Married	3	2018-02-03	no education	Average	NFG
2.7	normal bw	30	20-34	Islam	Male	Married	0	1	Tertiary	Rich	CAR
2.7	normal bw	33	20-34	Catholic	Male	Married	4	4+	no education	Next rich	SJC
4	normal bw	50	35+	Traditional	Male	Married	4	4+	no education	Next rich	WBB
3.7	normal bw	39	35+	Traditional	Male	Married	4	4+	no education	Average	NBG
2.9	normal bw	42	35+	Other christians	Female	Married	4	4+	no education	Average	NFC
2.8	normal bw	31	20-34	Other christians	Female	Married	4	4+	no education	Poor	WCD
2.7	normal bw	36	35+	Traditional	Male	Married	4	4+	no education	Poor	NCE
2.7	normal bw	18	<20	Catholic	Female	Not married	0	1	no education	Next rich	NFF
2.6	normal bw	20	20-34	Catholic	Female	Married	2	2018-02-03	JHS	Poor	WBA
3	normal bw	28	20-34	Other christians	Male	Married	2	2018-02-03	SHS	Rich	CAP
2.5	normal bw	14	<20	Other christians	Female	Not married	0	1	Primary	Rich	CAH
3.2	normal bw	27	20-34	Traditional	Male	Married	4	4+	Primary	Poor	SHE
3.2	normal bw	41	35+	Traditional	Male	Married	4	4+	no education	Average	EFE
2.9	normal bw	22	20-34	Traditional	Male	Married	0	1	Primary	Poor	SBF
2.7	normal bw	22	20-34	Traditional	Male	Married	2	2018-02-03	no education	Next poor	SCE
3	normal bw	30	20-34	Catholic	Male	Not married	3	2018-02-03	Primary	Poor	WDX
3.6	normal bw	25	20-34	Catholic	Male	Not married	2	2018-02-03		Poor	SBH
2.7	normal bw	26	20-34	Traditional	Female	Not married	0	1	JHS	Next poor	EFA
2.8	normal bw	23	20-34	Other christians	Female	Married	0	1	SHS	Rich	SGQ
3	normal bw	19	<20	Islam	Male	Not married	3	2018-02-03	no education	Next poor	WAH
3.2	normal bw	38	35+	Traditional	Female	Not married	4	4+	no education	Average	EEC
3.6	normal bw	32	20-34	Other christians	Male	Married	3	2018-02-03	SHS	Rich	CAB
2.8	normal bw	20	20-34	Other christians	Female	Married	0	1	Primary	Next poor	SJA
2.6	normal bw	19	<20	Traditional	Female	Not married	0	1		Next poor	NEA
2.9	normal bw	19	<20	Traditional	Male	Not married	0	1		Next rich	NBD
2.7	normal bw	26	20-34	Traditional	Male	Not married	0	1		Next rich	NDC
3.2	normal bw	28	20-34	Traditional	Male	Not married	3	2018-02-03	Primary	Next rich	EAG
3.4	normal bw	19	<20	Traditional	Female	Not married	0	1	Primary	Next rich	SFB
3	normal bw	26	20-34	Catholic	Female	Married	0	1	Tertiary	Rich	CAN
2.7	normal bw	38	35+	Traditional	Female	Married	3	2018-02-03	Primary	Average	NDD
3.2	normal bw	20	20-34	Other christians	Male	Married	2	2018-02-03	JHS	Next poor	WGD
2.8	normal bw	25	20-34	Other christians	Female	Married	3	2018-02-03	Primary	Average	SFA
2.6	normal bw	39	35+	Traditional	Male	Married	4	4+	no education	Next rich	EFG
3.2	normal bw	22	20-34	Other christians	Female	Not married	0	1		Next poor	WED
3.2	normal bw	20	20-34	Other christians	Male	Married	2	2018-02-03	Primary	Poor	WDF
2.7	normal bw	25	20-34	Islam	Female	Married	0	1	no education	Rich	NGA
2.8	normal bw	39	35+	Traditional	Female	Married	4	4+	no education	Poor	SGQ
3.4	normal bw	19	<20		Female	Married	2	2018-02-03	no education		SAN
3.4	normal bw	30	20-34	Catholic	Female	Married	3	2018-02-03	JHS	Next rich	SBE
3.5	normal bw	24	20-34	Catholic	Male	Married	2	2018-02-03	Primary	Next poor	ECA
2.8	normal bw	26	20-34	Islam	Male	Married	0	1	Tertiary	Rich	CAL
3.8	normal bw	26	20-34		Male	Not married	0	1			SAK
2.8	normal bw	20	20-34	Traditional	Male	Married	2	2018-02-03	Primary	Poor	EGC
3	normal bw	31	20-34	Other christians	Male	Married	4	4+	Primary	Poor	NAA
2.8	normal bw	26	20-34	Islam	Female	Married	3	2018-02-03	SHS	Rich	CAH
2.6	normal bw	19	<20	Other christians	Male	Not married	0	1		Next poor	SEA
3	normal bw	30	20-34	Other christians	Male	Married	4	4+	Primary	Poor	SHA
2.9	normal bw	31	20-34	Traditional	Female	Married	3	2018-02-03	no education	Next rich	SEC
3.3	normal bw	27	20-34		Male	Married	2	2018-02-03	SHS		NCD
2.7	normal bw	43	35+	Islam	Male	Married	4	4+	no education	Poor	NGA
4	normal bw	28	20-34	Catholic	Female	Married	3	2018-02-03	Primary	Next rich	NGK
2.5	normal bw	24	20-34	Catholic	Male	Married	0	1	JHS	Next rich	SHE
2.5	normal bw	37	35+	Other christians	Male	Married	4	4+	Primary	Rich	WEE
2.9	normal bw	21	20-34	Other christians	Male	Married	2	2018-02-03	JHS	Average	SJB
2.9	normal bw	37	35+	Islam	Male	Married	4	4+	no education	Next rich	NDE
3.5	normal bw	25	20-34	Other christians	Female	Married	3	2018-02-03	Primary	Next rich	NDF
3.5	normal bw	27	20-34	Islam	Male	Married	4	4+	no education	Next poor	NCE
2.5	normal bw	26	20-34	Traditional	Male	Married	2	2018-02-03	Primary	Next rich	SDD
2.6	normal bw	34	20-34	Islam	Male	Not married	2	2018-02-03	Primary	Next rich	NCE
3	normal bw	27	20-34	Catholic	Female	Married	3	2018-02-03	Primary	Poor	WGC
3.2	normal bw	24	20-34	Other christians	Male	Married	3	2018-02-03	no education	Next poor	SJA
2.9	normal bw	23	20-34		Male	Not married	2	2018-02-03			NGJ
2.8	normal bw	19	<20	Other christians	Female	Not married	0	1		Next poor	SGN
2.9	normal bw	31	20-34	Traditional	Male	Not married	0	1		Next poor	EFA
3.7	normal bw	31	20-34	Islam	Male	Married	3	2018-02-03	JHS	Rich	CAC
2.6	normal bw	28	20-34	Traditional	Female	Married	0	1	JHS	Next rich	NGD
3.3	normal bw	28	20-34	Islam	Male	Married	3	2018-02-03	SHS	Rich	CAB
2.8	normal bw	18	<20	Catholic	Male	Not married	0	1		Average	EFC
3	normal bw	38	35+	Traditional	Female	Married	0	1	Primary	Poor	NDD
2.5	normal bw	21	20-34	Other christians	Male	Not married	2	2018-02-03		Next poor	NEB
2.9	normal bw	32	20-34	Catholic	Female	Married	4	4+	no education	Poor	SGM
3.8	normal bw	41	35+	Other christians	Female	Married	4	4+	Primary	Next poor	WDX
2.6	normal bw	24	20-34	Islam	Male	Not married	0	1	Tertiary	Rich	SBC
3	normal bw	24	20-34	Islam	Male	Married	2	2018-02-03	SHS	Rich	NGE
2.6	normal bw	19	<20	Traditional	Female	Not married	0	1	Primary	Next poor	SFB
3.2	normal bw	41	35+	Traditional	Male	Married	4	4+	no education	Next poor	EEE
2.5	normal bw	18	<20	Traditional	Female	Not married	0	1		Poor	SCA
2.7	normal bw	26	20-34	Traditional	Female	Married	3	2018-02-03	no education	Next rich	NCA
3	normal bw	32	20-34	Traditional	Male	Married	4	4+	no education	Next poor	WCE
3.1	normal bw	27	20-34	Traditional	Female	Married	0	1	JHS	Next poor	NCG
2.7	normal bw	22	20-34	Catholic	Male	Not married	0	1		Next rich	SBA
2.7	normal bw	21	20-34	Catholic	Male	Not married	0	1	JHS	Next poor	NEF
2.7	normal bw	19	<20	Traditional	Male	Not married	2	2018-02-03		Next poor	SDC
3.6	normal bw	19	<20	Traditional	Male	Married	0	1	JHS	Rich	WBB
3	normal bw	26	20-34	Traditional	Male	Married	3	2018-02-03	no education	Next poor	NCD
2.7	normal bw	23	20-34	Islam	Male	Married	0	1	Primary	Next rich	NGB
2.9	normal bw	34	20-34	Other christians	Female	Married	3	2018-02-03	SHS	Next rich	NDE
2.7	normal bw	34	20-34	Other christians	Female	Married	3	2018-02-03	Tertiary	Rich	SGP
3	normal bw	18	<20	Catholic	Male	Married	0	1	JHS	Next rich	EBG
2.6	normal bw	29	20-34	Other christians	Female	Married	0	1	SHS	Average	WCE
3.5	normal bw	20	20-34	Other christians	Female	Not married	0	1		Average	NBA
2.6	normal bw	20	20-34	Traditional	Male	Married	0	1	JHS	Next rich	NFA
2.8	normal bw	16	<20	Traditional	Female	Married	0	1	Primary	Next poor	SGR
3.7	normal bw	39	35+	Traditional	Male	Married	0	1	Primary	Poor	SHF
3.3	normal bw	35	35+	Other christians	Male	Married	4	4+	Primary	Average	NFD
2.9	normal bw	27	20-34	Other christians	Female	Not married	3	2018-02-03	Primary	Next poor	WGD
2.7	normal bw	34	20-34	Traditional	Female	Married	3	2018-02-03	no education	Average	NGF
3.2	normal bw	21	20-34	Traditional	Male	Married	2	2018-02-03	Primary	Next rich	NBD
3.4	normal bw	28	20-34	Catholic	Male	Married	3	2018-02-03	JHS	Next rich	NAB
3	normal bw	35	35+	Catholic	Female	Married	4	4+	Primary	Poor	SHD
3.6	normal bw	41	35+	Catholic	Male	Married	0	1	JHS	Poor	WEB
2.7	normal bw	23	20-34	Other christians	Female	Married	2	2018-02-03	no education	Average	NBA
3.9	normal bw	35	35+	Traditional	Female	Not married	4	4+	Primary	Average	EFG
3.2	normal bw	24	20-34		Male	Married	0	1	Tertiary		NED
3.5	normal bw	18	<20	Catholic	Female	Married	0	1	JHS	Next rich	SAD
2.9	normal bw	34	20-34	Traditional	Female	Married	4	4+	no education	Poor	WFC
3.4	normal bw	25	20-34	Catholic	Female	Not married	2	2018-02-03	no education	Poor	SBD
3	normal bw	50	35+	Catholic	Male	Married	4	4+	no education	Average	NFA
2.8	normal bw	41	35+	Islam	Male	Married	4	4+	no education	Rich	CAB
3.6	normal bw	40	35+	Other christians	Female	Not married	4	4+	no education	Poor	WAE
3.2	normal bw	23	20-34	Traditional	Male	Married	3	2018-02-03	Primary	Average	SAH
2.8	normal bw	30	20-34	Traditional	Female	Married	0	1	no education	Next rich	NAC
3.2	normal bw	29	20-34	Catholic	Male	Married	3	2018-02-03	no education	Poor	SGS
3.2	normal bw	30	20-34	Other christians	Male	Married	3	2018-02-03	no education	Average	WAB
2.9	normal bw	26	20-34	Traditional	Female	Married	2	2018-02-03	JHS	Poor	SGM
3.4	normal bw	30	20-34	Islam	Male	Married	3	2018-02-03	SHS	Rich	CAL
3.4	normal bw	35	35+	Traditional	Male	Married	4	4+	Primary	Next poor	NCC
3	normal bw	23	20-34	Traditional	Female	Married	2	2018-02-03	JHS	Poor	SJA
2.8	normal bw	41	35+	Catholic	Male	Married	4	4+	Primary	Next rich	SHC
3.2	normal bw	30	20-34	Traditional	Male	Married	4	4+	JHS	Next rich	NDD
3.4	normal bw	32	20-34	Traditional	Male	Married	4	4+	no education	Poor	WDC
2.6	normal bw	27	20-34	Other religion	Female	Not married	0	1		Next poor	NAF
2.5	normal bw	22	20-34	Other christians	Male	Married	3	2018-02-03	Primary	Poor	WGC
3.2	normal bw	18	<20	Catholic	Male	Married	0	1	no education	Next rich	EAC
2.8	normal bw	16	<20	Traditional	Female	Not married	0	1		Next poor	NCC
3.1	normal bw	25	20-34	Other christians	Male	Not married	3	2018-02-03	no education	Rich	NGD
2.8	normal bw	20	20-34	Catholic	Female	Married	0	1	Primary	Next rich	WDZ
2.5	normal bw	20	20-34	Traditional	Male	Married	0	1	Primary	Poor	SGL
2.8	normal bw	37	35+	Traditional	Male	Married	4	4+	no education	Average	NCA
2.6	normal bw	27	20-34	Traditional	Female	Married	3	2018-02-03	Primary	Poor	EGE
2.5	normal bw	30	20-34	Catholic	Female	Not married	0	1		Rich	CAQ
2.7	normal bw	28	20-34	Catholic	Male	Married	3	2018-02-03	JHS	Next poor	NGD
3.8	normal bw	26	20-34	Traditional	Female	Not married	3	2018-02-03	Primary	Poor	EFG
2.8	normal bw	17	<20	Other religion	Female	Not married	0	1	JHS	Poor	WAG
3	normal bw	29	20-34	Traditional	Female	Married	3	2018-02-03	Primary	Next poor	NDD
3	normal bw	30	20-34	Traditional	Male	Married	3	2018-02-03	Primary	Average	NDD
3.2	normal bw	18	<20	Other christians	Male	Not married	0	1		Rich	WFH
3.8	normal bw	24	20-34	Other christians	Female	Married	2	2018-02-03	no education	Rich	NDB
2.8	normal bw	32	20-34	Traditional	Male	Married	4	4+	Primary	Next poor	NDB
3	normal bw	36	35+	Other christians	Male	Married	4	4+	no education	Poor	WCB
3.2	normal bw	32	20-34	Traditional	Male	Married	4	4+	Primary	Poor	SHA
3.2	normal bw	27	20-34	Other christians	Female	Not married	0	1	JHS	Next poor	NED
2.9	normal bw	24	20-34	Other christians	Female	Married	2	2018-02-03	SHS	Next rich	WGA
3.2	normal bw	23	20-34	Catholic	Female	Married	1	1	Primary	Rich	WAE
2.9	normal bw	35	35+	Other christians	Male	Married	4	4+	Primary	Average	WDC
2.8	normal bw	18	<20	Traditional	Female	Not married	0	1	Primary	Average	NCA
3.2	normal bw	39	35+		Male	Married	4	4+	no education		CBA
3.9	normal bw	38	35+	Other christians	Male	Married	3	2018-02-03	JHS	Next poor	SGS
4	normal bw	24	20-34	Other christians	Male	Married	3	2018-02-03	Primary	Next poor	NDF
2.7	normal bw	18	<20	Other christians	Male	Not married	0	1	JHS	Next poor	SBC
3.6	normal bw	34	20-34		Male	Married	4	4+	Primary		NAC
3.1	normal bw	13	<20	Catholic	Female	Married	0	1	no education	Poor	SDA
3	normal bw	35	35+	Traditional	Male	Married	4	4+	Primary	Poor	SFG
3	normal bw	36	35+	Traditional	Male	Married	4	4+	no education	Next poor	WGC
2.6	normal bw	19	<20	Catholic	Male	Married	0	1	no education	Poor	ECE
3	normal bw	31	20-34	Other christians	Female	Married	4	4+	JHS	Poor	SBC
3.2	normal bw	26	20-34	Other christians	Male	Married	2	2018-02-03	no education	Next poor	SGL
3	normal bw	25	20-34	Other christians	Male	Married	3	2018-02-03	Primary	Poor	SFC
2.8	normal bw	34	20-34	Other christians	Female	Married	4	4+	Primary	Poor	WBC
3	normal bw	21	20-34	Catholic	Male	Not married	2	2018-02-03		Next poor	SBH
2.7	normal bw	42	35+	Catholic	Female	Married	4	4+	JHS	Next rich	CAK
3.4	normal bw	30	20-34	Traditional	Female	Married	4	4+	no education	Average	WAE
3.1	normal bw	22	20-34	Catholic	Female	Married	2	2018-02-03	SHS	Poor	WGC
2.5	normal bw	33	20-34	Traditional	Male	Married	4	4+	no education	Poor	SBH
3.2	normal bw	24	20-34	Other christians	Male	Married	3	2018-02-03	Primary	Average	NCB
2.7	normal bw	22	20-34	Traditional	Male	Married	0	1	SHS	Next rich	EGB
2.8	normal bw	25	20-34	Islam	Female	Married	3	2018-02-03	no education	Average	NDA
2.8	normal bw	30	20-34	Other christians	Female	Married	4	4+	Primary	Poor	WCB
2.8	normal bw	24	20-34	Traditional	Female	Married	3	2018-02-03	Primary	Average	SAB
2.6	normal bw	24	20-34	Catholic	Male	Married	2	2018-02-03	JHS	Next rich	SGL
3.4	normal bw	31	20-34	Traditional	Male	Married	3	2018-02-03	Primary	Poor	EGE
2.7	normal bw	24	20-34		Male	Married	3	2018-02-03	JHS		EDD
2.6	normal bw	26	20-34	Traditional	Male	Married	3	2018-02-03	Primary	Poor	SCC
2.7	normal bw	46	35+	Traditional	Female	Married	4	4+	no education	Poor	SHD
3.4	normal bw	42	35+	Traditional	Female	Married	4	4+	no education	Poor	SHA
2.8	normal bw	23	20-34	Other christians	Male	Married	2	2018-02-03	no education	Next poor	WBF
2.7	normal bw	32	20-34	Other christians	Male	Not married	4	4+	no education	Poor	WBE
3.1	normal bw	25	20-34	Islam	Female	Married	3	2018-02-03	SHS	Rich	CAN
2.7	normal bw	20	20-34	Islam	Male	Married	0	1	no education	Rich	CBA
3	normal bw	22	20-34	Traditional	Male	Not married	2	2018-02-03	no education	Next poor	SJD
3.6	normal bw	28	20-34	Other christians	Male	Married	0	1	SHS	Rich	WCC
3	normal bw	47	35+	Other christians	Male	Married	4	4+	no education	Average	WBD
2.9	normal bw	31	20-34	Catholic	Female	Married	2	2018-02-03	no education	Next rich	SAF
2.5	normal bw	42	35+	Traditional	Female	Married	4	4+	no education	Poor	SDD
3	normal bw	27	20-34	Other christians	Female	Married	3	2018-02-03	no education	Poor	WGA
2.8	normal bw	20	20-34	Traditional	Female	Married	3	2018-02-03	Primary	Poor	SED
2.9	normal bw	31	20-34	Catholic	Male	Not married	1	1	Tertiary	Rich	CAR
3.5	normal bw	26	20-34	Islam	Male	Married	2	2018-02-03	JHS	Rich	WEB
3.2	normal bw	24	20-34	Catholic	Male	Not married	2	2018-02-03		Next poor	SBD
3	normal bw	41	35+	Other christians	Male	Married	4	4+	Primary	Next poor	SFE
2.5	normal bw	16	<20	Traditional	Male	Not married	0	1		Next rich	NFB
3	normal bw	23	20-34	Traditional	Female	Not married	2	2018-02-03	no education	Next rich	SEE
3	normal bw	24	20-34	Other christians	Female	Married	2	2018-02-03	JHS	Next poor	NGF
3	normal bw	17	<20	Islam	Male	Married	0	1	Primary	Next rich	NCA
2.9	normal bw	29	20-34	Other christians	Female	Married	3	2018-02-03	Primary	Next rich	ECB
2.7	normal bw	27	20-34	Traditional	Male	Married	3	2018-02-03	SHS	Next rich	EFA
2.6	normal bw	33	20-34	Catholic	Female	Married	3	2018-02-03	JHS	Poor	WFB
2.8	normal bw	48	35+	Traditional	Female	Married	4	4+	no education	Poor	SFA
2.7	normal bw	29	20-34	Traditional	Male	Married	4	4+	no education	Next poor	SJC
2.7	normal bw	27	20-34	Other christians	Male	Married	4	4+	no education	Average	WDX
3.5	normal bw	35	35+	Other christians	Male	Married	4	4+	no education	Average	NEE
3.2	normal bw	25	20-34	Traditional	Female	Married	0	1	JHS	Next rich	SGQ
3	normal bw	18	<20	Traditional	Female	Not married	0	1	JHS	Poor	WAC
3.3	normal bw	25	20-34	Traditional	Male	Married	0	1	Primary	Next poor	NDE
3.4	normal bw	32	20-34	Traditional	Male	Married	4	4+	no education	Poor	NFE
3.4	normal bw	36	35+	Traditional	Male	Married	3	2018-02-03	no education	Next poor	SHF
2.5	normal bw	20	20-34	Other christians	Male	Married	2	2018-02-03	no education	Next poor	SHG
2.7	normal bw	35	35+	Traditional	Male	Married	4	4+	no education	Next poor	EDE
3.9	normal bw	16	<20	Other christians	Male	Not married	0	1	Primary	Rich	CAT
2.9	normal bw	25	20-34	Other christians	Female	Married	2	2018-02-03	SHS	Rich	CAI
2.9	normal bw	17	<20	Traditional	Male	Married	0	1	no education	Poor	EGB
2.6	normal bw	25	20-34	Other christians	Male	Not married	2	2018-02-03	JHS	Average	WCA
3.3	normal bw	34	20-34	Catholic	Female	Married	3	2018-02-03	Primary	Next rich	NGA
3	normal bw	25	20-34	Catholic	Female	Married	2	2018-02-03	SHS	Rich	WFB
3	normal bw	26	20-34	Other christians	Female	Married	4	4+	JHS	Next rich	NDE
2.8	normal bw	45	35+	Traditional	Male	Married	4	4+	Primary	Next rich	NAF
3.2	normal bw	26	20-34	Catholic	Male	Married	3	2018-02-03	no education	Average	WDX
2.6	normal bw	42	35+	Other christians	Male	Not married	4	4+	no education	Next rich	EBG
2.7	normal bw	18	<20	Traditional	Female	Not married	0	1	JHS	Poor	EEF
3	normal bw	30	20-34	Traditional	Female	Married	4	4+	JHS	Poor	WGB
2.7	normal bw	37	35+	Other christians	Female	Married	4	4+	Primary	Next rich	NGE
3.7	normal bw	25	20-34	Catholic	Female	Married	3	2018-02-03	Primary	Poor	WBF
2.6	normal bw	17	<20	Catholic	Female	Married	0	1	Primary	Poor	SHA
3	normal bw	22	20-34	Traditional	Female	Not married	2	2018-02-03	JHS	Average	ECG
2.8	normal bw	19	<20	Other christians	Female	Married	0	1	JHS	Next rich	CAD
3.5	normal bw	20	20-34	Other christians	Male	Married	0	1	JHS	Poor	NAE
3.5	normal bw	35	35+	Catholic	Female	Married	4	4+	no education	Average	SDH
2.9	normal bw	40	35+	Other christians	Male	Married	4	4+	Tertiary	Rich	CAC
3.2	normal bw	33	20-34	Other christians	Male	Married	4	4+	JHS	Rich	WED
3.5	normal bw	20	20-34	Traditional	Female	Not married	2	2018-02-03	Primary	Next poor	WAB
3.3	normal bw	42	35+	Islam	Female	Married	4	4+	SHS	Rich	CAC
2.5	normal bw	27	20-34	Catholic	Male	Married	2	2018-02-03	JHS	Average	SDF
2.7	normal bw	20	20-34	Traditional	Male	Married	0	1	Primary	Poor	SAG
2.8	normal bw	27	20-34	Traditional	Female	Not married	4	4+	no education	Poor	NFE
3.7	normal bw	48	35+	Catholic	Female	Married	4	4+	no education	Next poor	NFC
2.7	normal bw	35	35+	Other christians	Female	Married	4	4+	no education	Next poor	SGR
2.9	normal bw	37	35+	Catholic	Female	Married	4	4+	JHS	Rich	SAG
2.6	normal bw	22	20-34	Catholic	Male	Married	4	4+	Primary	Next rich	NFE
2.5	normal bw	21	20-34	Other christians	Female	Married	2	2018-02-03	Primary	Poor	NEA
3.4	normal bw	26	20-34	Catholic	Male	Married	0	1	JHS	Rich	SGM
2.9	normal bw	24	20-34	Islam	Female	Married	0	1	Tertiary	Rich	WEI
3.1	normal bw	38	35+	Traditional	Male	Married	4	4+	no education	Average	EFF
3	normal bw	32	20-34		Female	Married	4	4+	JHS		SEH
2.8	normal bw	29	20-34	Traditional	Female	Married	4	4+	JHS	Next poor	NDG
2.7	normal bw	27	20-34	Other christians	Male	Not married	2	2018-02-03	no education	Next poor	NBD
3.2	normal bw	32	20-34	Traditional	Male	Married	4	4+	no education	Poor	SCF
2.8	normal bw	35	35+	Traditional	Male	Married	4	4+	Primary	Average	NFD
3.1	normal bw	28	20-34	Traditional	Male	Married	4	4+	Primary	Average	SED
3.2	normal bw	38	35+	Traditional	Male	Married	4	4+	no education	Next rich	SAJ
2.7	normal bw	17	<20	Other christians	Male	Not married	0	1	no education	Next rich	SAK
3.2	normal bw	20	20-34	Other christians	Female	Not married	0	1	SHS	Rich	SGR
3.6	normal bw	35	35+	Catholic	Male	Married	4	4+	SHS	Next rich	SGS
3.3	normal bw	29	20-34	Traditional	Female	Married	3	2018-02-03	no education	Next rich	NDG
2.7	normal bw	42	35+	Catholic	Male	Married	4	4+	Primary	Next poor	WBF
3.7	normal bw	29	20-34	Catholic	Male	Married	0	1	Tertiary	Rich	CAD
2.5	normal bw	20	20-34	Traditional	Male	Not married	0	1	JHS	Next poor	NBF
3	normal bw	28	20-34	Catholic	Female	Married	3	2018-02-03	JHS	Poor	NGF
2.7	normal bw	26	20-34		Male	Married	0	1	Tertiary		WEA
3	normal bw	26	20-34	Catholic	Male	Married	3	2018-02-03	JHS	Next rich	EDF
2.9	normal bw	26	20-34	Catholic	Male	Married	2	2018-02-03	SHS	Rich	CAM
3.8	normal bw	31	20-34	Other christians	Male	Married	3	2018-02-03	no education	Next poor	WDF
2.8	normal bw	18	<20	Traditional	Male	Not married	0	1	Primary	Poor	WAA
2.7	normal bw	23	20-34	Traditional	Female	Married	2	2018-02-03	no education	Rich	NCC
2.8	normal bw	32	20-34	Other christians	Male	Married	3	2018-02-03	no education	Poor	SGL
3	normal bw	28	20-34	Other christians	Female	Not married	3	2018-02-03	JHS	Rich	NBB
3.2	normal bw	26	20-34	Other christians	Male	Not married	0	1		Average	SHF
3.2	normal bw	22	20-34	Other christians	Male	Married	2	2018-02-03	JHS	Poor	SGM
4	normal bw	31	20-34	Traditional	Male	Married	4	4+	no education	Next poor	NDB
3	normal bw	24	20-34		Male	Married	2	2018-02-03	Primary		WGB
3.2	normal bw	33	20-34	Other christians	Male	Married	3	2018-02-03	Primary	Average	WGB
2.9	normal bw	18	<20	Other christians	Female	Married	2	2018-02-03	Primary	Next rich	SAE
2.8	normal bw	22	20-34	Other christians	Male	Not married	0	1	Primary	Next rich	EEB
3.3	normal bw	19	<20	Other christians	Male	Not married	0	1	JHS	Next rich	SGS
2.9	normal bw	33	20-34	Traditional	Female	Married	4	4+	JHS	Next rich	EGE
4	normal bw	34	20-34	Islam	Male	Married	4	4+	no education	Average	WGD
2.7	normal bw	30	20-34	Catholic	Female	Not married	4	4+	no education	Poor	NDG
2.5	normal bw	28	20-34	Catholic	Female	Married	2	2018-02-03	SHS	Rich	EFF
2.5	normal bw	33	20-34	Traditional	Female	Married	4	4+	Primary	Average	SGR
2.9	normal bw	18	<20	Other christians	Female	Married	0	1	SHS	Next poor	WFB
3.2	normal bw	33	20-34	Catholic	Male	Married	2	2018-02-03	Tertiary	Rich	CAQ
3.3	normal bw	26	20-34	Islam	Male	Married	2	2018-02-03	no education	Rich	CAP
2.5	normal bw	29	20-34	Other christians	Female	Not married	2	2018-02-03		Rich	WFF
3.5	normal bw	24	20-34	Traditional	Female	Married	3	2018-02-03	Primary	Next poor	SCG
3.5	normal bw	25	20-34	Traditional	Male	Married	2	2018-02-03	no education	Poor	NDC
2.8	normal bw	43	35+	Catholic	Female	Not married	4	4+	no education	Average	SAC
3.1	normal bw	19	<20		Female	Not married	2	2018-02-03	no education		NAA
3.1	normal bw	33	20-34	Traditional	Female	Married	4	4+	Primary	Poor	EBC
2.8	normal bw	23	20-34	Other christians	Female	Not married	0	1	JHS	Next poor	WBA
2.8	normal bw	19	<20	Traditional	Male	Married	0	1	JHS	Poor	EEE
3	normal bw	29	20-34	Traditional	Male	Not married	4	4+	Primary	Poor	SED
3	normal bw	25	20-34	Other christians	Female	Married	3	2018-02-03	JHS	Next rich	NGE
2.8	normal bw	30	20-34	Catholic	Male	Not married	2	2018-02-03	no education	Average	SAD
2.8	normal bw	19	<20	Other christians	Female	Not married	0	1	Primary	Next rich	TBA
3.2	normal bw	40	35+	Catholic	Female	Married	4	4+	Primary	Next rich	NCF
2.7	normal bw	24	20-34	Traditional	Male	Married	3	2018-02-03	Primary	Next rich	SAG
2.5	normal bw	17	<20	Traditional	Female	Not married	0	1	JHS	Average	EEE
2.8	normal bw	25	20-34	Other christians	Male	Married	2	2018-02-03	no education	Next rich	WAD
2.6	normal bw	24	20-34	Catholic	Male	Married	3	2018-02-03	Primary	Next poor	WBB
3	normal bw	23	20-34	Traditional	Male	Married	2	2018-02-03	JHS	Next rich	SCF
2.8	normal bw	25	20-34	Other christians	Female	Married	2	2018-02-03	no education	Rich	CBE
2.5	normal bw	29	20-34		Male	Married	2	2018-02-03	JHS		NFB
3.1	normal bw	23	20-34	Other christians	Female	Married	0	1	no education	Poor	SEC
2.9	normal bw	24	20-34	Other christians	Male	Married	4	4+	Primary	Next poor	WDG
2.7	normal bw	42	35+	Traditional	Female	Married	4	4+	no education	Average	NGH
2.8	normal bw	33	20-34	Catholic	Male	Not married	4	4+	no education	Average	SHC
2.5	normal bw	22	20-34	Catholic	Female	Married	0	1	Primary	Next rich	EEE
2.8	normal bw	28	20-34	Traditional	Female	Married	4	4+	Primary	Poor	SBE
2.9	normal bw	35	35+	Traditional	Male	Married	4	4+	no education	Next poor	EDH
3.6	normal bw	38	35+	Islam	Female	Married	4	4+	Primary	Next rich	NDC
2.5	normal bw	40	35+	Traditional	Male	Married	3	2018-02-03	no education	Poor	NDG
2.7	normal bw	18	<20	Other christians	Male	Not married	0	1		Next poor	SGR
2.7	normal bw	24	20-34	Traditional	Male	Married	3	2018-02-03	no education	Poor	EAB
3.4	normal bw	26	20-34	Islam	Female	Married	3	2018-02-03	no education	Next rich	NCC
2.7	normal bw	26	20-34		Female	Not married	0	1	SHS		CAX
2.7	normal bw	27	20-34	Islam	Male	Married	2	2018-02-03	JHS	Next rich	NGC
2.5	normal bw	39	35+	Catholic	Female	Married	2	2018-02-03	no education	Next rich	NDF
3.4	normal bw	29	20-34	Catholic	Male	Married	3	2018-02-03	no education	Next rich	NFD
2.5	normal bw	24	20-34	Catholic	Male	Married	0	1	no education	Next poor	EFB
2.5	normal bw	26	20-34	Islam	Male	Not married	4	4+	Primary	Average	NCC
3	normal bw	24	20-34	Other christians	Female	Married	0	1	JHS	Rich	SGQ
2.7	normal bw	19	<20	Catholic	Male	Married	2	2018-02-03	JHS	Poor	WEG
2.7	normal bw	31	20-34	Catholic	Female	Married	3	2018-02-03	SHS	Next poor	NDF
3.7	normal bw	34	20-34	Traditional	Female	Not married	4	4+	no education	Poor	SGJ
2.8	normal bw	22	20-34	Traditional	Female	Married	0	1	JHS	Next rich	SGJ
3.3	normal bw	37	35+		Male	Married	4	4+	no education		NEG
3.2	normal bw	37	35+	Traditional	Male	Married	4	4+	Primary	Next rich	ECA
2.7	normal bw	28	20-34	Other christians	Male	Married	0	1	SHS	Rich	NFC
3.6	normal bw	26	20-34	Catholic	Female	Married	2	2018-02-03	SHS	Rich	SBD
3	normal bw	25	20-34	Other christians	Male	Married	2	2018-02-03	SHS	Rich	WEH
3.7	normal bw	30	20-34	Other christians	Male	Married	2	2018-02-03	SHS	Next rich	SAB
3.2	normal bw	21	20-34	Traditional	Male	Married	0	1	no education	Poor	NDE
3.2	normal bw	34	20-34	Other religion	Male	Married	4	4+	no education	Rich	CAC
3.2	normal bw	17	<20	Traditional	Male	Married	0	1	Primary	Next rich	NBG
2.9	normal bw	25	20-34	Traditional	Male	Married	3	2018-02-03	no education	Poor	EBB
2.8	normal bw	28	20-34	Other christians	Female	Married	4	4+	Primary	Average	SFA
2.6	normal bw	22	20-34	Traditional	Male	Married	2	2018-02-03	Primary	Next poor	ECF
2.9	normal bw	16	<20	Traditional	Male	Married	0	1	JHS	Poor	EFG
2.9	normal bw	26	20-34	Traditional	Male	Not married	3	2018-02-03	Primary	Next poor	SDH
3.3	normal bw	26	20-34	Catholic	Female	Married	0	1	Tertiary	Next rich	SEF
2.5	normal bw	20	20-34	Traditional	Female	Married	0	1	SHS	Next rich	WEF
2.7	normal bw	20	20-34	Catholic	Female	Not married	0	1	JHS	Next rich	SBB
3.8	normal bw	37	35+	Traditional	Female	Married	4	4+	Primary	Average	EBB
2.6	normal bw	22	20-34	Other christians	Male	Not married	0	1		Next poor	SFF
3.3	normal bw	23	20-34	Other christians	Male	Married	2	2018-02-03	no education	Average	NBA
3.2	normal bw	33	20-34	Catholic	Female	Not married	4	4+	no education	Next poor	NFB
2.6	normal bw	25	20-34	Traditional	Female	Married	2	2018-02-03	no education	Average	SGM
3.8	normal bw	20	20-34	Traditional	Female	Not married	0	1		Poor	SHE
2.6	normal bw	20	20-34	Catholic	Male	Married	0	1	Primary	Poor	NDF
2.8	normal bw	23	20-34	Traditional	Male	Not married	0	1	JHS	Next rich	NDF
3.2	normal bw	40	35+	Traditional	Male	Married	4	4+	JHS	Next poor	NEC
3.3	normal bw	40	35+	Traditional	Female	Married	4	4+	Primary	Average	EFB
2.7	normal bw	45	35+	Traditional	Female	Married	4	4+	Primary	Average	NEE
3.1	normal bw	37	35+	Other christians	Female	Married	3	2018-02-03	JHS	Next poor	NCD
3.1	normal bw	40	35+	Traditional	Male	Married	4	4+	no education	Next poor	SCC
4	normal bw	28	20-34	Other christians	Male	Married	4	4+	no education	Average	WGA
3	normal bw	37	35+	Traditional	Female	Married	4	4+	Primary	Next poor	NAD
2.5	normal bw	39	35+	Other christians	Female	Married	4	4+	Primary	Next rich	SGJ
3	normal bw	25	20-34	Islam	Male	Married	0	1	SHS	Rich	NGE
3	normal bw	35	35+	Other christians	Male	Married	4	4+	Primary	Next rich	SCC
2.5	normal bw	23	20-34	Traditional	Female	Not married	2	2018-02-03	JHS	Poor	SJD
3.4	normal bw	23	20-34	Islam	Female	Married	2	2018-02-03	JHS	Rich	CAM
2.6	normal bw	22	20-34	Traditional	Male	Not married	0	1	JHS	Poor	SJB
2.6	normal bw	36	35+	Catholic	Female	Married	4	4+	Tertiary	Next rich	EFE
3.2	normal bw	35	35+	Traditional	Female	Married	3	2018-02-03	Primary	Next rich	SBA
2.9	normal bw	27	20-34	Other christians	Female	Married	2	2018-02-03	SHS	Poor	SJB
2.6	normal bw	29	20-34	Traditional	Male	Married	4	4+	Primary	Next rich	EAE
3.2	normal bw	33	20-34	Traditional	Male	Not married	4	4+	no education	Next poor	EFG
2.8	normal bw	23	20-34	Catholic	Male	Married	3	2018-02-03	Primary	Next poor	WGB
3	normal bw	26	20-34	Traditional	Male	Not married	0	1	SHS	Next rich	ECG
4	normal bw	25	20-34	Other christians	Male	Married	2	2018-02-03	JHS	Poor	TBA
3.2	normal bw	35	35+	Traditional	Female	Married	0	1	no education	Average	EFH
2.5	normal bw	20	20-34	Other christians	Male	Married	0	1	Primary	Next poor	WCE
2.6	normal bw	19	<20	Traditional	Female	Not married	0	1		Poor	NFD
3	normal bw	20	20-34	Other christians	Female	Not married	2	2018-02-03	no education	Average	WDE
2.9	normal bw	34	20-34	Other christians	Male	Married	4	4+	Primary	Poor	WAG
3.5	normal bw	26	20-34		Female	Not married	0	1			CAD
3.4	normal bw	33	20-34	Traditional	Male	Married	4	4+	Primary	Poor	WDX
3	normal bw	21	20-34		Male	Not married	2	2018-02-03	JHS		WGA
2.9	normal bw	29	20-34	Catholic	Male	Married	3	2018-02-03	no education	Next rich	SCF
3.7	normal bw	35	35+	Traditional	Male	Married	4	4+	no education	Average	WBE
3.4	normal bw	34	20-34	Islam	Male	Married	4	4+	Primary	Next rich	WCC
3.2	normal bw	26	20-34	Other christians	Male	Married	2	2018-02-03	Primary	Next poor	WGA
2.7	normal bw	40	35+	Traditional	Male	Married	4	4+	no education	Average	EFG
3.2	normal bw	29	20-34	Catholic	Male	Married	0	1		Rich	CAC
3.2	normal bw	30	20-34	Traditional	Male	Married	2	2018-02-03	no education	Average	SDI
3	normal bw	21	20-34	Other christians	Male	Not married	0	1	JHS	Next rich	WCE
2.6	normal bw	19	<20	Other christians	Male	Not married	0	1		Next poor	WEA
3.2	normal bw	32	20-34	Traditional	Female	Married	2	2018-02-03	no education	Poor	SHA
2.8	normal bw	27	20-34	Islam	Male	Married	2	2018-02-03	SHS	Rich	CAA
2.5	normal bw	35	35+	Catholic	Male	Married	4	4+	SHS	Poor	WDF
2.5	normal bw	28	20-34	Other christians	Male	Married	3	2018-02-03	Primary	Next poor	SGJ
3.2	normal bw	25	20-34	Other christians	Male	Not married	2	2018-02-03	JHS	Poor	WEE
2.9	normal bw	28	20-34	Other christians	Male	Married	4	4+	no education	Average	ECF
2.8	normal bw	20	20-34	Other christians	Female	Not married	0	1		Poor	WED
3.2	normal bw	42	35+	Traditional	Male	Not married	4	4+	no education	Next poor	SCG
3.2	normal bw	28	20-34	Catholic	Male	Not married	3	2018-02-03	SHS	Rich	TBA
3.2	normal bw	21	20-34	Other christians	Male	Not married	2	2018-02-03		Poor	SAG
2.5	normal bw	27	20-34	Islam	Male	Not married	0	1	SHS	Rich	CAM
3.4	normal bw	35	35+	Catholic	Female	Married	4	4+	Primary	Next rich	WDX
2.7	normal bw	21	20-34	Other christians	Male	Married	3	2018-02-03	JHS	Next rich	SAF
3.6	normal bw	32	20-34	Islam	Female	Married	3	2018-02-03	Primary	Rich	CAF
2.6	normal bw	25	20-34	Other christians	Female	Married	2	2018-02-03	Primary	Poor	SJA
2.9	normal bw	36	35+	Traditional	Male	Not married	4	4+	no education	Next poor	SHG
2.8	normal bw	25	20-34	Catholic	Male	Married	0	1	JHS	Rich	SAA
3.3	normal bw	23	20-34	Islam	Male	Married	0	1	Primary	Rich	NGA
3	normal bw	38	35+	Traditional	Female	Married	3	2018-02-03	no education	Next poor	EAF
2.9	normal bw	18	<20		Male	Not married	0	1	JHS		SHB
2.8	normal bw	34	20-34	Traditional	Female	Married	4	4+	no education	Rich	EDB
2.9	normal bw	38	35+	Catholic	Male	Married	4	4+	Primary	Next rich	NDG
2.8	normal bw	34	20-34	Other christians	Female	Married	4	4+	Primary	Next rich	WDF
2.7	normal bw	42	35+	Traditional	Female	Married	4	4+	Primary	Next rich	SFD
3	normal bw	39	35+	Other christians	Male	Married	4	4+	Primary	Next rich	ECB
3.4	normal bw	33	20-34	Other christians	Male	Married	3	2018-02-03	JHS	Average	WAC
2.7	normal bw	18	<20	Other christians	Male	Married	0	1	JHS	Poor	SJA
3.2	normal bw	35	35+	Traditional	Male	Married	4	4+	Primary	Average	NDC
3	normal bw	31	20-34	Traditional	Male	Married	3	2018-02-03	Primary	Rich	SEB
2.7	normal bw	32	20-34	Catholic	Male	Married	2	2018-02-03	SHS	Rich	SGR
2.9	normal bw	17	<20	Other christians	Male	Married	0	1	Primary	Poor	WGD
2.8	normal bw	28	20-34	Other christians	Male	Married	4	4+	Primary	Poor	SGK
3.5	normal bw	35	35+	Catholic	Male	Not married	2	2018-02-03		Rich	CAQ
2.6	normal bw	18	<20	Other religion	Female	Not married	0	1		Rich	NGE
3	normal bw	36	35+		Male	Married	4	4+	no education		WAC
3.6	normal bw	32	20-34	Catholic	Male	Married	3	2018-02-03	Primary	Next rich	NFE
3	normal bw	41	35+	Islam	Female	Married	4	4+	Primary	Rich	SHF
3.2	normal bw	27	20-34	Traditional	Female	Not married	4	4+	no education	Poor	NCE
3.2	normal bw	35	35+	Traditional	Male	Married	3	2018-02-03	no education	Next poor	SFG
2.5	normal bw	24	20-34	Traditional	Female	Married	2	2018-02-03	no education	Next rich	NCF
3.2	normal bw	28	20-34	Catholic	Female	Married	0	1	SHS	Rich	CAB
3.3	normal bw	21	20-34	Catholic	Female	Married	0	1	JHS	Next rich	CAD
3.4	normal bw	25	20-34	Traditional	Male	Not married	2	2018-02-03		Next poor	TBA
2.7	normal bw	34	20-34	Catholic	Female	Married	4	4+	no education	Next poor	ECG
3.4	normal bw	40	35+	Other christians	Female	Married	4	4+	no education	Next poor	WBA
3.4	normal bw	29	20-34	Catholic	Female	Married	3	2018-02-03	Primary	Average	SGR
2.8	normal bw	29	20-34	Traditional	Female	Married	4	4+	Primary	Average	SHF
3.1	normal bw	25	20-34	Catholic	Male	Married	0	1	SHS	Rich	SJD
3.2	normal bw	25	20-34	Traditional	Male	Not married	3	2018-02-03	Primary	Next poor	ECG
2.7	normal bw	24	20-34	Islam	Male	Married	2	2018-02-03	no education	Average	NAB
2.6	normal bw	22	20-34	Other christians	Male	Not married	0	1		Next poor	WDG
2.6	normal bw	33	20-34	Other christians	Male	Not married	4	4+		Poor	NEC
2.9	normal bw	16	<20	Catholic	Male	Not married	0	1	JHS	Average	SFC
3.9	normal bw	28	20-34	Catholic	Male	Married	0	1	SHS	Rich	SGP
3	normal bw	45	35+	Catholic	Female	Married	4	4+	Primary	Next rich	SCD
3	normal bw	23	20-34	Other christians	Female	Not married	2	2018-02-03		Rich	NGG
2.8	normal bw	33	20-34	Other christians	Male	Married	1	1	SHS	Rich	WCB
2.8	normal bw	33	20-34	Islam	Male	Married	4	4+	no education	Rich	CAE
3.4	normal bw	31	20-34	Other christians	Female	Married	4	4+	no education	Poor	EBH
2.6	normal bw	35	35+	Other christians	Male	Married	4	4+	no education	Average	WEA
3.3	normal bw	32	20-34	Other christians	Female	Married	3	2018-02-03	JHS	Rich	WDB
2.8	normal bw	27	20-34	Traditional	Male	Married	3	2018-02-03	no education	Next rich	NCF
3	normal bw	30	20-34		Male	Married	2	2018-02-03	Primary		SFC
2.8	normal bw	21	20-34	Catholic	Female	Married	0	1	SHS	Next poor	WBE
2.8	normal bw	37	35+	Traditional	Female	Married	4	4+	Primary	Rich	NCC
3.2	normal bw	40	35+	Catholic	Male	Married	4	4+	SHS	Poor	WFC
2.8	normal bw	38	35+	Catholic	Male	Married	4	4+	Primary	Poor	SAH
2.9	normal bw	38	35+	Other christians	Female	Married	3	2018-02-03	JHS	Poor	SHB
3.2	normal bw	22	20-34	Catholic	Male	Married	3	2018-02-03	no education	Average	NCG
2.7	normal bw	22	20-34	Catholic	Female	Not married	2	2018-02-03	Primary	Next rich	SFD
3	normal bw	43	35+	Traditional	Male	Married	4	4+	Primary	Poor	EBA
3	normal bw	21	20-34	Islam	Male	Not married	0	1	Tertiary	Rich	CAE
3	normal bw	32	20-34	Traditional	Female	Married	4	4+	no education	Next poor	EGC
3	normal bw	28	20-34	Catholic	Male	Not married	0	1		Rich	NBD
2.9	normal bw	30	20-34	Other christians	Male	Married	4	4+	JHS	Rich	NDB
2.5	normal bw	29	20-34	Catholic	Female	Not married	0	1	JHS	Rich	CAE
2.5	normal bw	19	<20	Other christians	Female	Not married	0	1	JHS	Poor	NED
2.8	normal bw	23	20-34	Traditional	Male	Not married	2	2018-02-03	JHS	Average	SAJ
3.2	normal bw	32	20-34		Male	Married	4	4+	no education		SBE
2.6	normal bw	19	<20	Traditional	Female	Married	0	1	no education	Poor	EGC
2.8	normal bw	42	35+	Traditional	Female	Married	4	4+	no education	Next poor	EDG
3	normal bw	42	35+		Female	Married	4	4+	no education		EBH
2.9	normal bw	22	20-34	Catholic	Female	Not married	3	2018-02-03	Primary	Average	SGW
3.3	normal bw	27	20-34	Other christians	Male	Married	3	2018-02-03	Primary	Average	NEG
3.5	normal bw	30	20-34	Other christians	Male	Married	2	2018-02-03	JHS	Average	WDX
3	normal bw	27	20-34	Traditional	Male	Married	3	2018-02-03	JHS	Next rich	EAG
2.9	normal bw	23	20-34	Other christians	Female	Married	0	1	JHS	Next rich	WFF
3.6	normal bw	28	20-34	Traditional	Male	Married	3	2018-02-03	no education	Average	SFG
3	normal bw	18	<20	Traditional	Female	Married	0	1	no education	Next poor	EFA
3.4	normal bw	21	20-34	Traditional	Male	Married	0	1	Primary	Next rich	EGD
3.4	normal bw	36	35+	Traditional	Male	Married	4	4+	no education	Next poor	EDB
3.2	normal bw	31	20-34	Traditional	Female	Not married	4	4+	no education	Next poor	EEA
2.9	normal bw	19	<20	Traditional	Male	Not married	0	1	JHS	Poor	SHF
3.7	normal bw	37	35+	Traditional	Female	Married	4	4+	no education	Average	NBA
3.2	normal bw	34	20-34	Traditional	Male	Married	3	2018-02-03	no education	Next rich	SDC
2.5	normal bw	18	<20	Traditional	Male	Married	0	1	no education	Next poor	SFH
3.1	normal bw	46	35+	Traditional	Female	Married	4	4+	Primary	Poor	SCF
2.9	normal bw	46	35+	Other christians	Male	Married	4	4+	Primary	Average	NEC
3.3	normal bw	28	20-34	Traditional	Male	Married	3	2018-02-03	SHS	Average	WEB
2.8	normal bw	29	20-34	Other christians	Female	Married	0	1	Primary	Rich	TBA
3.2	normal bw	36	35+	Catholic	Male	Married	0	1	Tertiary	Rich	SBD
3.1	normal bw	26	20-34	Other christians	Female	Married	3	2018-02-03	Primary	Next poor	SBF
3.2	normal bw	34	20-34	Other christians	Male	Married	4	4+	Primary	Next rich	NGG
2.7	normal bw	26	20-34	Traditional	Female	Not married	2	2018-02-03	no education	Poor	EBH
3.6	normal bw	34	20-34	Other christians	Female	Married	4	4+	Primary	Poor	SAD
3.2	normal bw	33	20-34		Male	Married	0	1	no education		EEF
3.3	normal bw	34	20-34	Traditional	Female	Married	3	2018-02-03	no education	Next rich	NGG
3.2	normal bw	25	20-34	Traditional	Male	Married	2	2018-02-03	JHS	Poor	NAD
3	normal bw	24	20-34		Male	Not married	2	2018-02-03			WBB
3.2	normal bw	22	20-34	Traditional	Female	Married	2	2018-02-03	Primary	Poor	SHE
2.9	normal bw	29	20-34	Traditional	Female	Married	0	1	SHS	Average	SBF
2.7	normal bw	40	35+	Traditional	Female	Married	2	2018-02-03	no education	Next poor	NDD
3.3	normal bw	32	20-34	Traditional	Male	Married	4	4+	no education	Next poor	SFD
3	normal bw	38	35+	Other christians	Female	Married	4	4+	no education	Poor	SJA
3.5	normal bw	34	20-34	Islam	Male	Married	4	4+	no education	Rich	NGE
3	normal bw	20	20-34	Traditional	Male	Not married	0	1	JHS	Rich	EGD
3.2	normal bw	21	20-34	Traditional	Male	Married	2	2018-02-03	Primary	Average	SFC
3	normal bw	31	20-34		Male	Married	3	2018-02-03	Primary		WCB
2.7	normal bw	31	20-34	Catholic	Female	Married	4	4+	no education	Poor	SGL
2.8	normal bw	34	20-34	Other christians	Male	Married	4	4+	JHS	Rich	CAJ
2.6	normal bw	21	20-34	Catholic	Female	Married	0	1	JHS	Poor	SHF
3.1	normal bw	32	20-34	Catholic	Female	Married	4	4+	Primary	Rich	WAA
3.3	normal bw	23	20-34	Islam	Male	Not married	0	1	Primary	Rich	CAN
2.8	normal bw	20	20-34	Traditional	Female	Not married	0	1	Primary	Poor	EEC
2.6	normal bw	30	20-34	Catholic	Female	Married	2	2018-02-03	SHS	Rich	SAK
2.9	normal bw	18	<20	Traditional	Female	Not married	2	2018-02-03		Next rich	NGD
3	normal bw	23	20-34	Catholic	Male	Not married	3	2018-02-03	Primary	Rich	SGL
3.1	normal bw	24	20-34	Other christians	Male	Not married	0	1		Average	SGS
3.3	normal bw	24	20-34	Traditional	Female	Not married	2	2018-02-03	Primary	Next poor	NCC
3.4	normal bw	21	20-34	Islam	Male	Married	2	2018-02-03	Primary	Rich	NGI
2.7	normal bw	36	35+	Traditional	Female	Married	4	4+	Primary	Poor	EEB
3.4	normal bw	24	20-34	Other christians	Male	Not married	0	1		Poor	SBG
3.1	normal bw	31	20-34	Traditional	Female	Not married	2	2018-02-03		Next rich	EFB
3.5	normal bw	38	35+	Catholic	Female	Married	4	4+	Primary	Rich	SAJ
3.8	normal bw	26	20-34		Male	Not married	2	2018-02-03			WFB
3.8	normal bw	28	20-34	Catholic	Male	Married	3	2018-02-03	no education	Next rich	NDD
3	normal bw	28	20-34	Catholic	Male	Married	4	4+	Primary	Rich	SFF
3.2	normal bw	19	<20	Other christians	Male	Married	0	1	JHS	Poor	SHC
2.8	normal bw	17	<20	Traditional	Male	Not married	0	1		Poor	EDH
3.3	normal bw	24	20-34	Catholic	Male	Married	1	1	JHS	Poor	CAC
2.8	normal bw	24	20-34	Traditional	Female	Not married	3	2018-02-03	Primary	Poor	WAA
3.4	normal bw	27	20-34	Other christians	Male	Not married	4	4+	JHS	Poor	NEB
2.8	normal bw	28	20-34	Catholic	Male	Not married	4	4+	Primary	Next poor	WEG
3.4	normal bw	32	20-34	Islam	Female	Married	4	4+	Tertiary	Rich	NBE
2.9	normal bw	29	20-34	Traditional	Female	Married	4	4+	JHS	Next poor	SGJ
2.6	normal bw	30	20-34	Other christians	Male	Married	3	2018-02-03	no education	Next poor	WBC
2.9	normal bw	28	20-34	Traditional	Male	Married	4	4+	Primary	Poor	SJC
3	normal bw	37	35+	Other christians	Male	Married	4	4+	Primary	Next poor	WDG
3	normal bw	33	20-34	Traditional	Male	Married	3	2018-02-03	no education	Next poor	SDF
3	normal bw	44	35+	Other christians	Female	Not married	4	4+	no education	Poor	WDG
3.2	normal bw	21	20-34	Other christians	Male	Married	0	1	JHS	Poor	SJA
2.9	normal bw	40	35+	Other christians	Male	Married	4	4+	Tertiary	Rich	CAC
3	normal bw	16	<20	Catholic	Female	Married	2	2018-02-03	no education	Poor	SDA
2.5	normal bw	29	20-34	Catholic	Female	Married	2	2018-02-03	Tertiary	Rich	SBB
3.5	normal bw	30	20-34	Traditional	Male	Married	4	4+	no education	Next poor	EDH
3.1	normal bw	20	20-34	Traditional	Male	Married	2	2018-02-03	Primary	Average	EGC
2.7	normal bw	31	20-34	Catholic	Female	Married	3	2018-02-03	Primary	Next rich	SAA
2.8	normal bw	32	20-34	Traditional	Male	Married	3	2018-02-03	no education	Poor	SDC
2.8	normal bw	24	20-34	Islam	Male	Not married	0	1		Rich	NGI
2.7	normal bw	30	20-34	Catholic	Male	Married	0	1	no education	Next poor	WED
2.7	normal bw	19	<20	Traditional	Female	Not married	0	1	JHS	Next rich	NCC
2.8	normal bw	29	20-34	Traditional	Male	Married	3	2018-02-03	Primary	Average	EEA
2.8	normal bw	43	35+	Traditional	Male	Married	3	2018-02-03	no education	Average	EFB
3.2	normal bw	17	<20	Other christians	Female	Married	0	1	Primary	Next poor	NBD
2.6	normal bw	18	<20	Traditional	Female	Not married	0	1		Poor	SDE
3.5	normal bw	34	20-34	Other christians	Female	Married	2	2018-02-03	Primary	Average	SAD
2.8	normal bw	21	20-34	Traditional	Male	Not married	0	1		Next poor	WAF
2.5	normal bw	29	20-34	Catholic	Male	Married	0	1	Tertiary	Rich	CAL
3	normal bw	19	<20	Traditional	Male	Married	0	1	Primary	Rich	WEG
3.2	normal bw	25	20-34	Catholic	Male	Married	2	2018-02-03	JHS	Next poor	SHB
3.1	normal bw	34	20-34	Other christians	Male	Married	4	4+	Primary	Rich	NGE
2.7	normal bw	37	35+	Other christians	Female	Married	4	4+	Primary	Rich	CAH
2.5	normal bw	33	20-34		Female	Married	4	4+	no education		EDF
2.6	normal bw	19	<20	Traditional	Female	Married	2	2018-02-03	JHS	Next poor	SJC
2.6	normal bw	28	20-34	Catholic	Female	Married	4	4+	Primary	Average	SFF
2.8	normal bw	32	20-34	Other christians	Female	Married	3	2018-02-03	Primary	Next poor	NFG
2.8	normal bw	23	20-34	Other christians	Male	Not married	3	2018-02-03		Poor	WCD
3.4	normal bw	25	20-34		Male	Not married	2	2018-02-03			WEE
2.8	normal bw	24	20-34	Catholic	Male	Married	2	2018-02-03	Primary	Next poor	SCD
2.9	normal bw	40	35+	Other christians	Male	Married	4	4+	no education	Next rich	NFC
3	normal bw	26	20-34		Male	Married	3	2018-02-03	no education		ECC
2.9	normal bw	19	<20	Traditional	Male	Married	2	2018-02-03	JHS	Poor	SHF
2.6	normal bw	20	20-34	Other christians	Female	Not married	0	1	JHS	Average	NGE
3.2	normal bw	26	20-34		Male	Married	4	4+	JHS		SHE
3.1	normal bw	43	35+	Other christians	Male	Married	4	4+	no education	Next poor	WCD
2.8	normal bw	37	35+	Traditional	Female	Married	4	4+	no education	Poor	SCB
2.5	normal bw	37	35+	Catholic	Female	Not married	4	4+		Next rich	NEC
3.2	normal bw	21	20-34	Other christians	Male	Married	0	1	JHS	Poor	SJD
3.3	normal bw	41	35+	Catholic	Male	Married	4	4+	no education	Average	EGE
3.1	normal bw	21	20-34	Other christians	Female	Not married	0	1	JHS	Poor	NFG
3.6	normal bw	27	20-34	Other christians	Female	Married	3	2018-02-03	JHS	Next rich	SCA
3.2	normal bw	37	35+	Other christians	Female	Married	4	4+	SHS	Poor	WAG
2.5	normal bw	35	35+	Traditional	Female	Married	4	4+	no education	Next poor	SDE
2.9	normal bw	29	20-34	Traditional	Male	Married	4	4+	JHS	Next poor	WAE
3.7	normal bw	31	20-34		Male	Married	0	1	no education		NFF
2.9	normal bw	20	20-34	Other christians	Female	Married	0	1	JHS	Next rich	WFG
2.7	normal bw	19	<20	Catholic	Female	Married	2	2018-02-03	Primary	Poor	NCE
3.5	normal bw	33	20-34	Catholic	Male	Not married	2	2018-02-03	no education	Next rich	NGF
2.6	normal bw	28	20-34		Female	Not married	0	1			EDG
3.2	normal bw	27	20-34	Other christians	Male	Married	3	2018-02-03	JHS	Rich	SBC
2.7	normal bw	44	35+	Catholic	Female	Married	4	4+	no education	Average	SFB
3	normal bw	22	20-34	Traditional	Male	Married	3	2018-02-03	Primary	Poor	EAA
3	normal bw	32	20-34	Traditional	Male	Married	4	4+	JHS	Average	NEA
2.8	normal bw	25	20-34	Other christians	Female	Married	3	2018-02-03	Primary	Next rich	NEA
2.6	normal bw	18	<20	Islam	Male	Not married	2	2018-02-03	Primary	Rich	NGC
2.9	normal bw	40	35+	Other christians	Female	Married	4	4+	JHS	Poor	NFG
2.8	normal bw	17	<20	Traditional	Female	Not married	0	1	no education	Next poor	EGA
2.5	normal bw	37	35+	Traditional	Male	Married	4	4+	no education	Average	SDH
2.6	normal bw	26	20-34	Catholic	Female	Married	2	2018-02-03	JHS	Next rich	WFD
2.7	normal bw	47	35+	Other christians	Female	Married	4	4+	JHS	Next poor	WAE
2.7	normal bw	34	20-34	Catholic	Female	Married	4	4+	Tertiary	Rich	CAI
3.4	normal bw	23	20-34		Male	Married	3	2018-02-03	Primary		SGS
2.9	normal bw	18	<20	Traditional	Male	Not married	0	1		Poor	NCA
3.7	normal bw	24	20-34	Other christians	Male	Married	3	2018-02-03	Primary	Average	WCF
3.1	normal bw	27	20-34	Catholic	Male	Married	3	2018-02-03	no education	Poor	SGQ
2.8	normal bw	25	20-34	Other christians	Male	Not married	3	2018-02-03	JHS	Rich	NBB
3.2	normal bw	34	20-34	Other christians	Male	Married	4	4+	no education	Next rich	NFA
3	normal bw	24	20-34		Male	Married	3	2018-02-03	JHS		WCA
3.5	normal bw	36	35+	Catholic	Female	Not married	4	4+	SHS	Rich	CAC
3	normal bw	34	20-34	Traditional	Male	Married	3	2018-02-03	Primary	Next poor	WFB
3.6	normal bw	30	20-34	Catholic	Male	Married	3	2018-02-03	SHS	Next rich	EAG
3	normal bw	42	35+	Catholic	Male	Married	4	4+	Primary	Rich	NFD
3.2	normal bw	43	35+	Other christians	Female	Married	4	4+	no education	Average	WDF
3.2	normal bw	33	20-34		Male	Married	4	4+	no education		SJB
2.6	normal bw	20	20-34	Traditional	Female	Married	0	1	JHS	Poor	EFE
2.9	normal bw	17	<20	Catholic	Male	Not married	0	1	SHS	Average	SEH
2.8	normal bw	31	20-34	Catholic	Male	Married	0	1	Primary	Rich	WED
3.1	normal bw	34	20-34	Catholic	Male	Married	4	4+	Primary	Rich	CAE
3.1	normal bw	23	20-34	Catholic	Male	Married	2	2018-02-03	Primary	Next rich	NFC
2.7	normal bw	39	35+	Other christians	Female	Married	4	4+	Primary	Poor	SBF
2.8	normal bw	37	35+	Islam	Male	Married	4	4+	no education	Next rich	NCA
2.8	normal bw	37	35+	Traditional	Male	Married	4	4+	no education	Poor	EEC
3.4	normal bw	31	20-34	Other christians	Female	Married	3	2018-02-03	no education	Next rich	SCE
2.7	normal bw	29	20-34	Traditional	Male	Not married	4	4+	Primary	Poor	WCD
2.8	normal bw	25	20-34	Catholic	Male	Not married	0	1		Rich	SBB
2.8	normal bw	20	20-34	Other christians	Female	Married	2	2018-02-03	Primary	Next poor	SHH
3.7	normal bw	38	35+	Other christians	Female	Married	4	4+	SHS	Next poor	WAB
3.3	normal bw	24	20-34	Catholic	Male	Married	3	2018-02-03	JHS	Next poor	NCE
2.9	normal bw	25	20-34	Other christians	Male	Married	0	1	JHS	Average	WFF
3	normal bw	26	20-34	Other christians	Female	Married	3	2018-02-03	JHS	Poor	WGC
2.9	normal bw	23	20-34	Traditional	Male	Not married	2	2018-02-03	Primary	Next poor	NEF
2.7	normal bw	18	<20	Catholic	Female	Not married	0	1		Next rich	NDE
3.4	normal bw	21	20-34	Traditional	Male	Married	0	1	JHS	Next rich	SBH
2.6	normal bw	33	20-34	Other christians	Male	Married	4	4+	JHS	Next rich	SHC
2.8	normal bw	23	20-34	Traditional	Male	Married	2	2018-02-03	Primary	Poor	NFF
3.2	normal bw	19	<20	Catholic	Male	Married	0	1	no education	Poor	WFB
2.8	normal bw	33	20-34	Traditional	Female	Married	2	2018-02-03	SHS	Next rich	WFD
2.5	normal bw	41	35+		Female	Married	4	4+	no education		WGB
3.3	normal bw	21	20-34	Catholic	Male	Not married	0	1	Primary	Rich	NGF
3.6	normal bw	30	20-34	Traditional	Male	Married	4	4+	Primary	Poor	SDB
3.1	normal bw	26	20-34		Male	Married	3	2018-02-03	Primary		WAC
3.2	normal bw	27	20-34	Traditional	Female	Not married	3	2018-02-03	Primary	Next poor	EBE
2.7	normal bw	32	20-34	Other christians	Male	Married	4	4+	Primary	Poor	WGA
3.2	normal bw	28	20-34	Islam	Female	Married	3	2018-02-03	SHS	Rich	WFH
3	normal bw	19	<20	Traditional	Male	Not married	0	1	JHS	Poor	NDE
3.5	normal bw	39	35+	Other christians	Female	Married	4	4+	no education	Next poor	NAE
3.7	normal bw	31	20-34		Male	Married	4	4+	Primary		WDE
2.9	normal bw	18	<20		Male	Not married	0	1	JHS		EFC
3.4	normal bw	32	20-34	Traditional	Male	Married	3	2018-02-03	JHS	Rich	NBG
2.8	normal bw	23	20-34	Traditional	Male	Married	0	1	SHS	Next rich	EDG
3.1	normal bw	48	35+		Male	Married	4	4+	no education		WBB
3.2	normal bw	32	20-34	Other christians	Male	Married	2	2018-02-03	Primary	Average	SBA
2.6	normal bw	37	35+	Catholic	Male	Married	0	1	Tertiary	Rich	CAE
3.8	normal bw	33	20-34	Other christians	Male	Married	4	4+	no education	Next poor	WEB
2.8	normal bw	29	20-34		Male	Married	2	2018-02-03	SHS		NGC
3	normal bw	27	20-34	Other christians	Male	Married	4	4+	JHS	Next poor	SHE
3.1	normal bw	33	20-34		Female	Married	4	4+	JHS		SHC
3.2	normal bw	40	35+	Traditional	Female	Married	4	4+	no education	Next poor	SFH
3.1	normal bw	29	20-34	Islam	Male	Married	3	2018-02-03	no education	Next rich	NEB
2.8	normal bw	18	<20	Other christians	Male	Not married	0	1		Next poor	WGD
2.6	normal bw	33	20-34	Traditional	Male	Married	4	4+	no education	Next poor	ECA
3.6	normal bw	35	35+	Catholic	Male	Married	4	4+	Primary	Next rich	SAG
3.1	normal bw	26	20-34	Other christians	Female	Married	3	2018-02-03	Primary	Poor	SAF
2.8	normal bw	50	35+	Other christians	Female	Married	4	4+	no education	Poor	NCA
2.9	normal bw	27	20-34	Catholic	Female	Married	0	1	SHS	Next rich	SAJ
2.7	normal bw	17	<20	Traditional	Male	Not married	0	1		Next poor	EAG
3.1	normal bw	41	35+	Traditional	Male	Married	4	4+	JHS	Average	WAA
2.8	normal bw	19	<20	Traditional	Male	Married	2	2018-02-03	Primary	Next rich	WAC
3	normal bw	28	20-34	Catholic	Female	Married	2	2018-02-03	Tertiary	Rich	WBD
3.1	normal bw	22	20-34	Islam	Male	Married	0	1	JHS	Rich	NGB
4	normal bw	35	35+	Other christians	Male	Married	4	4+	no education	Poor	WAC
2.7	normal bw	27	20-34	Other christians	Female	Married	4	4+	no education	Poor	NAB
2.7	normal bw	18	<20	Traditional	Female	Not married	0	1	Primary	Next poor	EBB
3.7	normal bw	25	20-34	Traditional	Female	Married	2	2018-02-03	JHS	Rich	SAA
3.4	normal bw	19	<20	Traditional	Female	Not married	0	1		Next poor	SBE
3.4	normal bw	31	20-34	Other christians	Female	Married	4	4+	JHS	Poor	SJB
2.5	normal bw	18	<20	Other christians	Male	Not married	0	1		Average	TBA
3.1	normal bw	28	20-34	Islam	Female	Married	4	4+	Primary	Average	NGM
3.1	normal bw	23	20-34	Other christians	Female	Married	3	2018-02-03	no education	Poor	SJC
2.7	normal bw	32	20-34	Other christians	Male	Married	4	4+	no education	Average	SJB
3.1	normal bw	26	20-34	Catholic	Male	Married	3	2018-02-03	JHS	Rich	SBE
3	normal bw	25	20-34	Catholic	Male	Not married	3	2018-02-03	SHS	Next rich	EFA
2.7	normal bw	34	20-34	Other christians	Male	Married	4	4+	no education	Next poor	SBH
3.8	normal bw	34	20-34	Catholic	Male	Married	4	4+	no education	Poor	SBG
3.1	normal bw	34	20-34	Other christians	Male	Married	0	1	no education	Next poor	WAE
3.2	normal bw	24	20-34	Other christians	Male	Married	2	2018-02-03	no education	Next poor	SHG
3	normal bw	16	<20	Other christians	Male	Married	0	1	JHS	Next rich	WDE
3	normal bw	16	<20	Other christians	Female	Not married	0	1	Primary	Poor	NAF
3.2	normal bw	22	20-34		Female	Married	2	2018-02-03	JHS		ECD
2.7	normal bw	39	35+	Other christians	Female	Married	4	4+	no education	Poor	WBA
2.5	normal bw	23	20-34	Catholic	Male	Married	3	2018-02-03	JHS	Next poor	SHD
2.7	normal bw	20	20-34	Other christians	Female	Not married	0	1	JHS	Poor	SGM
2.7	normal bw	31	20-34	Other christians	Male	Married	2	2018-02-03	JHS	Average	WFF
2.8	normal bw	27	20-34	Catholic	Male	Not married	2	2018-02-03	JHS	Rich	SAK
2.8	normal bw	39	35+	Other christians	Male	Married	4	4+	no education	Rich	WFB
3	normal bw	33	20-34	Catholic	Male	Married	0	1	JHS	Rich	CAE
2.8	normal bw	43	35+	Other christians	Female	Married	4	4+	no education	Rich	NCF
3.2	normal bw	26	20-34	Traditional	Female	Not married	0	1		Next poor	EBB
2.6	normal bw	22	20-34	Islam	Female	Not married	0	1	JHS	Average	NAD
3.2	normal bw	34	20-34	Other christians	Male	Not married	3	2018-02-03	Primary	Next rich	NEA
3.2	normal bw	29	20-34	Islam	Male	Married	2	2018-02-03	no education	Rich	NGK
2.7	normal bw	18	<20	Traditional	Female	Not married	0	1	no education	Next rich	NBG
2.7	normal bw	25	20-34	Catholic	Male	Married	2	2018-02-03	JHS	Next rich	WEA
3.2	normal bw	23	20-34	Traditional	Male	Married	3	2018-02-03	JHS	Average	WAC
3.8	normal bw	27	20-34	Other christians	Male	Married	0	1	SHS	Rich	NCE
2.7	normal bw	36	35+	Catholic	Female	Married	4	4+	no education	Poor	NFD
2.8	normal bw	36	35+	Traditional	Male	Married	4	4+	no education	Poor	ECA
2.7	normal bw	25	20-34		Female	Married	0	1	SHS		NCF
3.2	normal bw	20	20-34	Other christians	Male	Married	0	1	no education	Average	NDD
2.5	normal bw	25	20-34	Other christians	Female	Not married	3	2018-02-03	SHS	Next rich	NBC
3.3	normal bw	31	20-34	Traditional	Male	Married	4	4+	no education	Next poor	SCE
3.7	normal bw	31	20-34	Catholic	Male	Married	4	4+	Primary	Next rich	NFE
3.7	normal bw	23	20-34	Other christians	Male	Married	3	2018-02-03	no education	Rich	CAE
3.5	normal bw	26	20-34	Other christians	Female	Married	3	2018-02-03	no education	Next poor	WDE
2.9	normal bw	16	<20	Catholic	Female	Married	0	1	no education	Average	SAA
3.4	normal bw	32	20-34	Islam	Female	Married	3	2018-02-03	JHS	Rich	NGF
2.5	normal bw	20	20-34	Islam	Male	Not married	0	1	no education	Next rich	NGK
2.7	normal bw	42	35+	Other christians	Male	Married	4	4+	Primary	Poor	WGA
2.5	normal bw	17	<20	Other christians	Female	Married	0	1	JHS	Next poor	SEG
2.6	normal bw	18	<20	Catholic	Female	Married	0	1	Primary	Poor	SGK
3.2	normal bw	28	20-34	Traditional	Male	Married	3	2018-02-03	JHS	Rich	SAB
2.8	normal bw	37	35+	Catholic	Male	Married	4	4+	Primary	Rich	NEG
3.1	normal bw	33	20-34	Catholic	Male	Married	4	4+	JHS	Next poor	SHE
2.8	normal bw	26	20-34		Male	Married	3	2018-02-03	SHS		WEE
3.2	normal bw	37	35+	Traditional	Male	Married	4	4+	no education	Average	NDD
2.5	normal bw	43	35+	Other christians	Female	Married	4	4+	no education	Next poor	SGK
2.5	normal bw	18	<20	Islam	Male	Not married	0	1	JHS	Next rich	NDA
2.5	normal bw	28	20-34	Other christians	Female	Not married	2	2018-02-03	no education	Next poor	NEB
4	normal bw	19	<20	Other religion	Male	Not married	0	1	no education	Rich	SBA
3	normal bw	23	20-34	Other christians	Female	Not married	2	2018-02-03		Next poor	SFF
2.8	normal bw	29	20-34	Catholic	Female	Married	3	2018-02-03	SHS	Next rich	NED
3	normal bw	21	20-34	Catholic	Male	Married	2	2018-02-03	Primary	Average	SAB
3.7	normal bw	35	35+	Catholic	Male	Married	2	2018-02-03	Tertiary	Rich	EFA
3.1	normal bw	31	20-34	Catholic	Male	Married	0	1	Primary	Poor	NFD
3	normal bw	22	20-34	Traditional	Male	Married	3	2018-02-03	Primary	Next poor	NCC
2.7	normal bw	21	20-34	Other christians	Male	Married	0	1	JHS	Poor	WCD
2.7	normal bw	29	20-34	Traditional	Male	Married	4	4+	JHS	Poor	SHD
3.9	normal bw	29	20-34	Other christians	Female	Married	3	2018-02-03	no education	Average	NEC
3.5	normal bw	31	20-34	Traditional	Male	Married	4	4+	no education	Next poor	WBE
2.8	normal bw	21	20-34	Traditional	Female	Not married	0	1		Poor	WBB
2.8	normal bw	22	20-34	Traditional	Male	Married	0	1	Primary	Next poor	NFA
2.7	normal bw	26	20-34	Other christians	Male	Married	0	1	no education	Next rich	NBE
2.8	normal bw	20	20-34	Other christians	Female	Not married	2	2018-02-03		Next rich	WFE
3	normal bw	30	20-34	Catholic	Male	Married	2	2018-02-03	SHS	Rich	CAR
2.7	normal bw	30	20-34	Islam	Female	Married	2	2018-02-03	Tertiary	Rich	CAN
2.5	normal bw	20	20-34	Traditional	Female	Married	2	2018-02-03	Primary	Poor	SCB
3	normal bw	28	20-34	Traditional	Male	Not married	0	1	no education	Next rich	SEA
2.5	normal bw	25	20-34		Female	Married	3	2018-02-03	SHS		CAB
2.7	normal bw	23	20-34	Other christians	Male	Married	2	2018-02-03	Primary	Average	SEC
3.5	normal bw	22	20-34	Catholic	Male	Married	0	1	Primary	Next poor	WGD
3.4	normal bw	40	35+	Traditional	Female	Married	4	4+	no education	Average	EDG
3.5	normal bw	28	20-34	Traditional	Male	Not married	2	2018-02-03	Primary	Next rich	EFH
3.4	normal bw	27	20-34	Other christians	Male	Married	3	2018-02-03	JHS	Next rich	NDA
3	normal bw	24	20-34	Traditional	Male	Not married	3	2018-02-03	no education	Poor	SDE
3	normal bw	27	20-34	Catholic	Female	Married	2	2018-02-03	Tertiary	Rich	SDH
2.6	normal bw	23	20-34	Other christians	Female	Not married	0	1		Next rich	NFG
2.5	normal bw	37	35+	Other christians	Male	Married	4	4+	JHS	Poor	SHB
2.8	normal bw	23	20-34	Traditional	Male	Married	0	1	no education	Next poor	SHH
3.5	normal bw	16	<20	Islam	Male	Not married	0	1	JHS	Next rich	NBB
3.6	normal bw	29	20-34		Male	Married	3	2018-02-03	SHS		NED
2.8	normal bw	29	20-34	Catholic	Female	Not married	3	2018-02-03	Primary	Rich	NBB
3.2	normal bw	33	20-34	Traditional	Male	Married	4	4+	no education	Next poor	EEC
2.6	normal bw	22	20-34	Catholic	Female	Not married	0	1	JHS	Average	WCG
3.2	normal bw	16	<20	Other christians	Male	Not married	0	1	Primary	Next rich	WGB
2.8	normal bw	25	20-34	Catholic	Male	Not married	3	2018-02-03	no education	Average	EDE
2.7	normal bw	27	20-34	Other christians	Male	Married	2	2018-02-03	SHS	Rich	WBC
3.2	normal bw	23	20-34	Other christians	Female	Not married	2	2018-02-03		Average	WEE
3	normal bw	28	20-34	Other christians	Female	Married	3	2018-02-03	SHS	Average	NDD
3.1	normal bw	24	20-34	Traditional	Male	Married	2	2018-02-03	Primary	Poor	SFB
2.7	normal bw	23	20-34	Other christians	Male	Not married	2	2018-02-03	JHS	Rich	NCA
3.2	normal bw	20	20-34	Other christians	Female	Married	0	1	SHS	Average	WEA
2.8	normal bw	19	<20	Other christians	Male	Not married	0	1	SHS	Next rich	WDY
2.8	normal bw	44	35+		Female	Married	4	4+	Primary		SGJ
2.9	normal bw	32	20-34	Catholic	Female	Not married	2	2018-02-03	JHS	Rich	NBG
2.6	normal bw	20	20-34	Other religion	Male	Married	3	2018-02-03	Primary	Next poor	SHA
2.7	normal bw	42	35+	Traditional	Male	Married	4	4+	Primary	Next rich	SGN
2.5	normal bw	42	35+	Traditional	Male	Married	4	4+	no education	Next poor	SHA
2.9	normal bw	37	35+	Other christians	Male	Married	4	4+	Primary	Next poor	WAF
2.8	normal bw	28	20-34	Traditional	Male	Married	2	2018-02-03	JHS	Poor	SJD
3	normal bw	27	20-34	Catholic	Male	Not married	4	4+	no education	Average	SFA
3.3	normal bw	23	20-34	Other christians	Female	Married	2	2018-02-03	JHS	Poor	WDZ
3	normal bw	31	20-34	Catholic	Male	Married	1	1	Tertiary	Rich	WFE
3	normal bw	25	20-34	Other christians	Female	Married	2	2018-02-03	Primary	Next poor	NAE
3	normal bw	21	20-34	Other christians	Female	Married	3	2018-02-03	no education	Average	WGB
2.9	normal bw	31	20-34	Catholic	Male	Married	3	2018-02-03	no education	Next rich	SCA
3.1	normal bw	26	20-34		Female	Married	2	2018-02-03	JHS		NGC
3	normal bw	25	20-34	Traditional	Female	Not married	0	1	SHS	Rich	SHB
2.7	normal bw	31	20-34	Islam	Female	Married	4	4+	Primary	Rich	NFA
2.5	normal bw	40	35+	Other christians	Male	Married	3	2018-02-03	no education	Next rich	NGJ
2.8	normal bw	37	35+	Traditional	Male	Not married	4	4+	Primary	Poor	EGD
2.8	normal bw	33	20-34	Other christians	Female	Married	4	4+	Primary	Poor	SJA
2.8	normal bw	27	20-34	Other christians	Female	Not married	2	2018-02-03		Rich	NGJ
3.2	normal bw	19	<20	Traditional	Female	Not married	2	2018-02-03	Primary	Next poor	SHH
2.7	normal bw	23	20-34	Traditional	Male	Married	0	1	no education	Poor	NAE
2.6	normal bw	24	20-34	Other christians	Male	Married	2	2018-02-03	SHS	Average	NBE
2.7	normal bw	20	20-34	Other christians	Female	Not married	0	1	JHS	Next rich	SGU
3.6	normal bw	40	35+	Other christians	Male	Married	4	4+	no education	Poor	WDF
2.7	normal bw	20	20-34	Catholic	Male	Married	2	2018-02-03	Primary	Poor	SGK
3	normal bw	20	20-34	Traditional	Male	Married	0	1	no education	Poor	SCF
3	normal bw	33	20-34	Other christians	Male	Married	3	2018-02-03	Primary	Next poor	WDF
2.5	normal bw	26	20-34	Other christians	Female	Married	3	2018-02-03	Primary	Next poor	SGK
2.5	normal bw	17	<20	Catholic	Female	Married	0	1	JHS	Next rich	NEC
3.2	normal bw	22	20-34	Catholic	Female	Married	0	1	SHS	Next rich	SAD
2.7	normal bw	26	20-34		Female	Married	2	2018-02-03	JHS		CAB
3.3	normal bw	22	20-34	Traditional	Female	Not married	2	2018-02-03	JHS	Next poor	WAG
2.9	normal bw	24	20-34	Traditional	Male	Married	2	2018-02-03	Primary	Next rich	EEB
2.6	normal bw	30	20-34		Male	Married	3	2018-02-03	no education		CBA
2.8	normal bw	33	20-34		Female	Married	3	2018-02-03	Primary		WAE
3.4	normal bw	35	35+	Catholic	Male	Married	4	4+	no education	Poor	SFG
3.2	normal bw	27	20-34	Catholic	Male	Married	4	4+	Primary	Average	EBD
3.1	normal bw	28	20-34		Male	Married	3	2018-02-03	Primary		NGB
2.8	normal bw	24	20-34	Traditional	Female	Married	0	1	no education	Poor	EEB
3	normal bw	17	<20	Islam	Male	Married	0	1	Primary	Rich	NGC
2.6	normal bw	30	20-34	Other christians	Female	Married	2	2018-02-03	Tertiary	Rich	CAL
3.2	normal bw	29	20-34	Other christians	Male	Not married	0	1		Next poor	WEG
3.1	normal bw	30	20-34	Catholic	Male	Married	4	4+	no education	Next poor	EGE
3.2	normal bw	22	20-34	Other christians	Female	Not married	2	2018-02-03	Primary	Poor	WAC
3.5	normal bw	30	20-34	Catholic	Male	Married	4	4+	SHS	Rich	ECD
2.8	normal bw	30	20-34	Catholic	Male	Married	2	2018-02-03	JHS	Next rich	WGB
2.8	normal bw	28	20-34	Traditional	Female	Married	3	2018-02-03	no education	Average	WCE
3	normal bw	24	20-34		Female	Not married	2	2018-02-03			SHF
2.6	normal bw	33	20-34	Traditional	Female	Married	4	4+	Primary	Average	NBF
3	normal bw	31	20-34	Catholic	Female	Married	4	4+	no education	Rich	EGE
3	normal bw	25	20-34	Catholic	Female	Married	0	1	Tertiary	Rich	CAQ
3	normal bw	43	35+	Catholic	Male	Married	4	4+	no education	Average	SHG
2.7	normal bw	28	20-34		Female	Married	0	1	Primary		EBA
2.5	normal bw	20	20-34	Traditional	Male	Not married	0	1		Next rich	EDE
2.8	normal bw	41	35+	Catholic	Female	Married	3	2018-02-03	Primary	Average	EFD
3.1	normal bw	36	35+	Other christians	Female	Married	0	1	no education	Next poor	WEE
3.5	normal bw	24	20-34	Traditional	Male	Married	3	2018-02-03	no education	Average	WAG
2.9	normal bw	25	20-34	Traditional	Female	Married	3	2018-02-03	JHS	Poor	SCD
3	normal bw	34	20-34		Male	Married	4	4+	no education		WCD
2.6	normal bw	45	35+	Other christians	Female	Not married	4	4+	no education	Next poor	SFF
3.2	normal bw	27	20-34	Traditional	Male	Not married	2	2018-02-03	JHS	Average	SHD
3	normal bw	41	35+	Traditional	Male	Not married	4	4+	no education	Poor	SHA
2.5	normal bw	33	20-34	Catholic	Female	Married	3	2018-02-03	JHS	Rich	SBA
2.8	normal bw	29	20-34		Male	Married	4	4+	JHS		TBC
3.4	normal bw	36	35+	Traditional	Female	Married	3	2018-02-03	Primary	Next poor	SGQ
2.9	normal bw	18	<20	Other christians	Male	Married	0	1	JHS	Next rich	SJD
2.6	normal bw	21	20-34		Female	Not married	2	2018-02-03			NGN
2.8	normal bw	24	20-34	Traditional	Female	Not married	2	2018-02-03		Next poor	NDG
3.2	normal bw	40	35+	Catholic	Female	Married	4	4+	Primary	Average	WDY
3.5	normal bw	35	35+	Islam	Male	Married	4	4+	JHS	Rich	CAC
2.8	normal bw	49	35+	Other christians	Male	Married	4	4+	Primary	Next rich	SGL
2.9	normal bw	36	35+	Traditional	Male	Married	4	4+	Primary	Next poor	NAD
3.6	normal bw	24	20-34	Other christians	Male	Not married	0	1	SHS	Rich	CAA
2.6	normal bw	32	20-34	Catholic	Male	Married	2	2018-02-03	SHS	Next rich	EDD
3.2	normal bw	25	20-34	Traditional	Male	Married	2	2018-02-03	no education	Poor	EFE
3.2	normal bw	35	35+	Other christians	Male	Married	4	4+	no education	Poor	WAB
3.3	normal bw	33	20-34	Traditional	Male	Married	2	2018-02-03	Primary	Next rich	EGF
3.4	normal bw	24	20-34	Other christians	Male	Married	3	2018-02-03	no education	Next poor	WBB
2.9	normal bw	27	20-34	Traditional	Female	Married	2	2018-02-03	no education	Next rich	NFG
2.9	normal bw	33	20-34	Catholic	Male	Not married	0	1	Tertiary	Rich	SAE
3	normal bw	28	20-34	Catholic	Female	Married	3	2018-02-03	Primary	Average	SAB
2.8	normal bw	32	20-34	Catholic	Female	Married	4	4+	Tertiary	Rich	WCE
2.6	normal bw	30	20-34	Catholic	Female	Married	1	1	no education	Average	EFA
3	normal bw	23	20-34	Other christians	Male	Married	0	1	JHS	Rich	WAB
3.4	normal bw	20	20-34	Traditional	Male	Not married	0	1		Next rich	EDA
2.5	normal bw	37	35+	Catholic	Female	Not married	3	2018-02-03	Primary	Average	NEF
2.6	normal bw	19	<20	Traditional	Male	Married	0	1	no education	Next poor	SFA
2.7	normal bw	23	20-34		Female	Married	2	2018-02-03	JHS		NFB
2.7	normal bw	21	20-34	Traditional	Male	Not married	0	1	JHS	Next rich	EFF
3	normal bw	28	20-34	Catholic	Male	Not married	0	1	SHS	Rich	TBB
2.6	normal bw	22	20-34	Islam	Female	Married	0	1	Primary	Rich	EGE
2.9	normal bw	34	20-34	Traditional	Male	Married	3	2018-02-03	no education	Next rich	SDD
2.8	normal bw	24	20-34	Traditional	Male	Married	2	2018-02-03	no education	Next rich	SDE
2.7	normal bw	40	35+	Traditional	Male	Married	3	2018-02-03	no education	Poor	NDG
2.6	normal bw	24	20-34	Catholic	Female	Not married	0	1		Average	NDF
3	normal bw	31	20-34	Other christians	Female	Married	3	2018-02-03	JHS	Rich	CAG
4	normal bw	21	20-34	Other christians	Male	Not married	0	1		Next poor	NEF
3.4	normal bw	36	35+	Traditional	Male	Married	4	4+	no education	Poor	WAE
3.3	normal bw	22	20-34	Traditional	Female	Married	3	2018-02-03	Primary	Next rich	EEB
3.5	normal bw	29	20-34	Catholic	Female	Married	3	2018-02-03	JHS	Rich	WAG
2.7	normal bw	22	20-34	Catholic	Male	Not married	0	1		Rich	WFH
3.6	normal bw	50	35+	Islam	Male	Married	4	4+	Primary	Poor	EGF
3	normal bw	26	20-34	Other christians	Male	Not married	2	2018-02-03	Primary	Next poor	NEB
3.4	normal bw	39	35+	Traditional	Male	Married	3	2018-02-03	no education	Average	EAE
2.5	normal bw	31	20-34	Traditional	Female	Married	4	4+	no education	Next poor	SGP
3.4	normal bw	29	20-34	Traditional	Male	Married	3	2018-02-03	Primary	Average	EFH
3.1	normal bw	21	20-34	Other christians	Male	Not married	0	1	JHS	Next rich	WFC
3.6	normal bw	35	35+	Other christians	Female	Married	4	4+	no education	Poor	WBB
[truncated: 6,264 more rows]
